# Supplementary material for: Variable parallelism in the genomic basis of age at maturity across spatial scales in Atlantic Salmon
Source: Ecol Evol. 2024 Apr 5;14(4):e11068. doi: 10.1002/ece3.11068 (PMC10995719; doi:10.1002/ece3.11068)
Supplement: Supplementary file 2 — Tables S1–S7 [file ECE3-14-e11068-s001.xlsx]

## Sheet: Supplementary Table 1
Supplementary Table 1 - SNP array pcadapt outliers with overlapping gene symbols
Chromosome	Position	Gene symbol	qvalue
ssa01	1095284	LOC106612874	0.0279964
ssa01	1115213	LOC106612874	0.0234555
ssa01	4922799	LOC106603467	3.55351e-10
ssa01	22177703	LOC106583826	0.00701551
ssa01	22180587	LOC106583826	0.0119682
ssa01	22186366	LOC106582486	0.0112089
ssa01	22188649	LOC106582486	0.00718721
ssa01	22833011	LOC106586563	0.0198981
ssa01	22836831	LOC106586563	0.0206639
ssa01	22857659	LOC106586563	0.0144868
ssa01	22866537	LOC106586563	0.0145847
ssa01	22871907	eif2ak4	0.0167948
ssa01	22874780	eif2ak4	0.0145847
ssa01	24196891	LOC106589425	0.0141355
ssa01	25062555	atg2b	0.0145162
ssa01	25411407	LOC106593771	0.00671912
ssa01	25411778	LOC106593771	0.00942171
ssa01	25567028	LOC106594164	0.00440012
ssa01	25575524	LOC106594164	0.00778921
ssa01	25587179	LOC106594164	0.00681503
ssa01	25770869	LOC106594751	0.000248765
ssa01	25946850	kif26ab	0.00443078
ssa01	25965212	kif26ab	0.0048375
ssa01	26007450	kif26ab	0.00111515
ssa01	26023751	kif26ab	0.00156844
ssa01	26306004	LOC106595751	2.2643e-05
ssa01	26306373	LOC106595751	1.6786e-05
ssa01	26440460	LOC106596263	0.0137503
ssa01	26441597	LOC106596263	0.0136766
ssa01	26450919	otub2	0.01205
ssa01	28330797	LOC106586451	2.42223e-07
ssa01	28360300	si:dkey-229e3.2	7.871e-08
ssa01	28360392	si:dkey-229e3.2	2.12167e-08
ssa01	29962086	ddhd1a	0.00214873
ssa01	34834275	akap6	2.09048e-09
ssa01	36526121	bcl11ba	8.20979e-05
ssa01	36565750	bcl11ba	0.00241198
ssa01	38651870	LOC106601783	0.0482926
ssa01	39450081	LOC106602615	0.00405825
ssa01	40882277	rps6ka5	0.000155955
ssa01	40882966	rps6ka5	0.000572049
ssa01	40883723	rps6ka5	0.000367653
ssa01	40894895	rps6ka5	0.00224259
ssa01	40902431	rps6ka5	0.0238423
ssa01	40937206	LOC106603767	0.0212299
ssa01	40948498	LOC106603760	0.044463
ssa01	41102503	LOC106603656	0.00219931
ssa01	41105990	LOC106603656	0.00203284
ssa01	42141502	LOC106603236	0.0480738
ssa01	43265495	nrxn3a	5.94259e-06
ssa01	43265639	nrxn3a	7.82267e-06
ssa01	43315805	nrxn3a	1.19976e-05
ssa01	43399398	nrxn3a	0.00106428
ssa01	43409155	nrxn3a	0.00106428
ssa01	43465858	nrxn3a	0.000909923
ssa01	43576255	nrxn3a	0.00657704
ssa01	43593719	nrxn3a	0.0281886
ssa01	43620036	nrxn3a	0.0160228
ssa01	43743935	adck1	0.00485529
ssa01	44027302	sptlc2a	0.00743818
ssa01	44073867	LOC106603015	7.9129e-06
ssa01	44168773	LOC106603014	0.00224372
ssa01	44422900	LOC106603011	0.0468103
ssa01	44449277	LOC106603011	0.00624725
ssa01	44456588	LOC106603011	0.0382118
ssa01	44714935	LOC106602981	5.20582e-07
ssa01	44717972	LOC106602981	7.38015e-07
ssa01	44718557	LOC106602981	2.22884e-06
ssa01	44766025	LOC106602955	1.15359e-06
ssa01	44766956	LOC106602955	1.5426e-07
ssa01	44813027	LOC106602955	6.04933e-05
ssa01	44818603	LOC106602955	5.94947e-05
ssa01	44900574	wdhd1	0.00423693
ssa01	44905362	wdhd1	0.000947699
ssa01	45488112	LOC106602886	0.00120827
ssa01	45887730	LOC106604182	0.000851106
ssa01	45992431	LOC106604219	0.0019349
ssa01	46512467	LOC106604231	0.000851106
ssa01	46546646	wdfy4	0.00036798
ssa01	46730283	wdfy4	1.18636e-16
ssa01	46949714	frmpd2	1.39156e-15
ssa01	47007612	frmpd2	0.00597099
ssa01	47048340	frmpd2	1.39156e-15
ssa01	47267601	zdhhc16a	0.000314684
ssa01	47365516	LOC106604342	0.00324932
ssa01	47442649	oga	0.0233085
ssa01	47496073	pprc1	1.04924e-06
ssa01	47501122	pprc1	0.0233085
ssa01	47503136	pprc1	0.0233085
ssa01	47504102	pprc1	2.91548e-06
ssa01	47505746	pprc1	0.0233085
ssa01	47506173	pprc1	4.18272e-05
ssa01	47513277	pprc1	0.0233085
ssa01	47610140	LOC106604404	0.00454171
ssa01	48035929	kcnip2	5.27466e-07
ssa01	48066560	kcnip2	1.85763e-14
ssa01	48075882	kcnip2	1.0356e-14
ssa01	48181298	kcnip2	6.57991e-15
ssa01	48220496	cutc	2.78655e-08
ssa01	48349356	LOC106604487	1.84362e-09
ssa01	48352912	LOC106604487	3.58626e-09
ssa01	48353378	LOC106604487	1.95639e-09
ssa01	48423083	LOC106604510	1.08948e-09
ssa01	48498689	LOC106604517	1.17111e-09
ssa01	48505736	LOC106604517	3.23151e-13
ssa01	48592565	LOC106604534	0.00223411
ssa01	48608175	LOC106604174	1.20809e-10
ssa01	48627411	LOC106604541	0.0208613
ssa01	48628085	LOC106604541	0.0232276
ssa01	48628601	LOC106604541	0.0208613
ssa01	48628682	LOC106604541	0.0126217
ssa01	48641373	LOC106604550	1.03426e-05
ssa01	48649283	LOC106604566	2.96537e-10
ssa01	48649784	LOC106604566	1.82988e-11
ssa01	48654386	LOC106604566	1.17703e-07
ssa01	48657171	LOC106604566	0.0066966
ssa01	48666917	LOC106604566	0.00925025
ssa01	48668258	LOC106604566	4.16808e-07
ssa01	48668964	LOC106604566	0.0066966
ssa01	48739735	phs	8.31418e-08
ssa01	48740644	phs	0.00104027
ssa01	48748596	LOC106604578	5.28739e-08
ssa01	48759452	LOC106604578	0.000895376
ssa01	48759681	LOC106604578	0.000849875
ssa01	48829331	LOC106604587	1.29411e-05
ssa01	48887450	LOC106604599	0.000135022
ssa01	48942442	LOC106604619	6.02922e-05
ssa01	48997853	LOC106604631	3.33225e-06
ssa01	49007450	LOC106604631	4.01678e-08
ssa01	49118128	rab11fip2	0.000461732
ssa01	49120419	rab11fip2	0.0020664
ssa01	49358964	LOC106604689	0.000113748
ssa01	49365075	LOC106604714	0.0315442
ssa01	49404244	tm9sf3	0.00194338
ssa01	49405828	tm9sf3	0.00454758
ssa01	49407304	tm9sf3	0.00292723
ssa01	49410301	tm9sf3	0.00143321
ssa01	49412476	tm9sf3	0.0399128
ssa01	49416518	LOC100195485	0.00147756
ssa01	49438177	mocos	4.23189e-05
ssa01	49502753	vwc2	3.93802e-10
ssa01	49546635	spata48	6.027e-08
ssa01	49596163	ikzf1	0.0108814
ssa01	49596329	ikzf1	0.0164229
ssa01	49599989	ikzf1	2.55751e-08
ssa01	49618181	fignl1	1.62972e-08
ssa01	49737113	LOC106604820	0.00429895
ssa01	49753100	LOC106604820	0.00862096
ssa01	49753626	LOC106604820	0.0133493
ssa01	49772284	LOC106604820	0.001353
ssa01	49778889	LOC106604820	0.00188267
ssa01	49900250	LOC106604835	0.0495572
ssa01	50044944	LOC106604861	3.52551e-13
ssa01	50052340	LOC106604861	3.44651e-11
ssa01	50066517	LOC106604847	1.53507e-12
ssa01	50066850	LOC106604847	1.45057e-10
ssa01	50071517	LOC106604847	9.49945e-10
ssa01	50072003	LOC106604847	0.00076796
ssa01	50072413	LOC106604847	6.48213e-11
ssa01	50093203	LOC106604847	2.90921e-13
ssa01	50109846	LOC106604847	1.92659e-13
ssa01	50125662	march5	7.25961e-14
ssa01	50141828	march5	1.92122e-13
ssa01	50144250	march5	1.42596e-20
ssa01	50151573	march5	0.000112424
ssa01	50156043	march5	8.2855e-11
ssa01	50206231	cpeb3	6.63765e-09
ssa01	50207120	cpeb3	4.97496e-13
ssa01	50211489	cpeb3	4.83156e-09
ssa01	50266319	LOC106604898	4.79214e-13
ssa01	50293398	LOC106604898	4.75281e-13
ssa01	50388677	LOC106605322	5.59792e-09
ssa01	50403133	LOC106605322	0.00660026
ssa01	50470122	LOC106605322	0.000177504
ssa01	50481682	LOC106605322	0.0453886
ssa01	50505977	LOC106605322	0.0257271
ssa01	50508530	LOC106605322	0.0380097
ssa01	50660143	LOC106604920	0.00359164
ssa01	50661390	LOC106604920	0.00340739
ssa01	50864461	LOC106604940	0.00718007
ssa01	50899430	LOC106604940	7.88623e-05
ssa01	50901058	LOC106604940	0.03104
ssa01	50903366	LOC106604940	0.0169022
ssa01	50923922	LOC106604940	9.19309e-05
ssa01	50932793	LOC106604940	0.0113221
ssa01	50949061	LOC106604940	0.000583721
ssa01	50953127	LOC106604940	0.0105437
ssa01	50969514	LOC106604940	5.99324e-06
ssa01	50993963	LOC106604940	0.0127299
ssa01	50994313	LOC106604940	0.0127261
ssa01	51062615	LOC106604940	0.000810863
ssa01	51072941	LOC106604940	0.000335835
ssa01	51073938	LOC106604940	0.0046401
ssa01	51088646	LOC106604940	0.0200927
ssa01	51145694	LOC106604940	4.36391e-05
ssa01	51146064	LOC106604940	4.36391e-05
ssa01	51146474	LOC106604940	0.00386556
ssa01	51146683	LOC106604940	1.08668e-20
ssa01	51210666	LOC106604947	1.44161e-21
ssa01	51216249	LOC106604947	6.85763e-10
ssa01	51247144	LOC106604947	1.83752e-10
ssa01	51300442	LOC106604947	4.09478e-06
ssa01	51389895	cfap46	9.78641e-21
ssa01	51402261	cfap46	3.71968e-23
ssa01	51435389	cfap46	9.35436e-06
ssa01	51435526	cfap46	0.0015742
ssa01	51569087	valopa	0.000185308
ssa01	51645470	LOC106605012	1.03426e-05
ssa01	51710786	LOC106605012	4.0286e-07
ssa01	51715845	LOC106605012	1.34941e-06
ssa01	51720606	LOC106605012	9.94791e-10
ssa01	51736852	LOC106605012	0.000314383
ssa01	51737789	LOC106605012	3.47571e-05
ssa01	51829193	LOC106605012	4.65087e-11
ssa01	51907801	LOC106605019	4.98835e-08
ssa01	51951939	pwwp2b	4.98835e-08
ssa01	51953625	pwwp2b	3.06646e-06
ssa01	51957640	pwwp2b	0.000506278
ssa01	51958085	pwwp2b	0.00762882
ssa01	51975596	LOC106605062	2.61784e-05
ssa01	51976625	LOC106605062	0.00228674
ssa01	51986091	LOC106605062	5.46056e-05
ssa01	52128743	tmem254	0.037077
ssa01	52129282	tmem254	0.00155145
ssa01	52138536	LOC100306744	0.0188304
ssa01	52141621	LOC100306744	0.00158988
ssa01	52142896	LOC100306744	0.0138222
ssa01	52272605	LOC106605118	2.61726e-07
ssa01	52287450	LOC106605097	5.66443e-08
ssa01	52308693	LOC106605097	1.65887e-06
ssa01	52313026	LOC106605097	5.69875e-07
ssa01	52335036	LOC106605143	8.9561e-06
ssa01	52344535	LOC106605150	8.63143e-07
ssa01	52365775	LOC106605174	3.08592e-07
ssa01	52384363	LOC106605174	1.04626e-09
ssa01	52450843	thada	5.30853e-09
ssa01	52535262	LOC106605192	5.28888e-08
ssa01	52535841	LOC106605192	5.28888e-08
ssa01	53214973	eml4	4.58371e-13
ssa01	53220670	eml4	2.00204e-07
ssa01	53221602	eml4	2.00204e-07
ssa01	53240797	eml4	3.92307e-05
ssa01	53477854	pkdcc	1.98256e-06
ssa01	53478495	pkdcc	1.98256e-06
ssa01	53479687	pkdcc	0.000188254
ssa01	53646460	LOC106605759	1.10061e-07
ssa01	53658603	LOC106605759	0.0055362
ssa01	53659042	LOC106605759	4.11291e-07
ssa01	53659437	LOC106605759	4.11291e-07
ssa01	53663872	LOC106605759	3.94406e-07
ssa01	53666812	LOC106605759	4.3596e-07
ssa01	53667186	LOC106605759	4.11291e-07
ssa01	53836578	LOC106605778	1.43629e-05
ssa01	53839703	LOC106605778	0.00384276
ssa01	53843537	LOC106605778	4.89994e-06
ssa01	56694328	pdzd8	7.34805e-06
ssa01	56695682	pdzd8	1.36295e-05
ssa01	56696566	pdzd8	7.53689e-06
ssa01	56904852	LOC106606575	0.000427631
ssa01	56905028	LOC106606575	0.00106203
ssa01	56905344	LOC106606575	0.00609258
ssa01	56911971	LOC106606575	0.00975672
ssa01	56912132	LOC106606575	0.00975672
ssa01	56918315	LOC106606575	0.00251762
ssa01	56924749	LOC106606575	0.00204337
ssa01	64976873	LOC106607615	0.0356497
ssa01	65039661	LOC106607666	0.00571127
ssa01	65248019	LOC106607673	0.0144175
ssa01	71239617	LOC106608514	0.00698248
ssa01	71312870	LOC106608528	0.00413524
ssa01	71533587	LOC106608550	0.00571127
ssa01	71535535	LOC106608550	0.00572978
ssa01	72488986	macrod2	0.0433628
ssa01	72970784	macrod2	0.00511506
ssa01	73112576	macrod2	0.0473546
ssa01	81268942	LOC106610613	0.0300558
ssa01	81282521	LOC106610613	0.0488953
ssa01	81333361	LOC106610613	0.0340891
ssa01	82294456	LOC106610792	0.0273066
ssa01	91615116	slit1	0.0385175
ssa01	93432002	LOC106612532	0.0390224
ssa01	93480836	LOC106612532	0.0388554
ssa01	94540088	cyth1b	0.0451073
ssa01	95030928	LOC106612187	0.0245957
ssa01	112979562	LOC106561897	0.00321316
ssa01	113173658	LOC106561920	0.00021308
ssa01	113177342	LOC100194848	0.00864034
ssa01	113182701	LOC100194848	0.00021308
ssa01	113602897	pcsk5a	1.3762e-05
ssa01	113609699	bmcc1	4.79447e-05
ssa01	114312584	LOC106562225	6.89154e-05
ssa01	117161056	vldlr	0.000506509
ssa01	117190005	pum3	0.0433801
ssa01	117238695	LOC106563476	0.00643548
ssa01	117287967	LOC106563476	0.000377044
ssa01	118020471	mrps18c	0.0127299
ssa01	118025048	abraxas1	0.0127299
ssa01	118026795	gpat3	0.0127299
ssa01	119494353	wdr70	0.0142963
ssa01	119520511	wdr70	0.0268182
ssa01	119627912	LOC106564165	0.00374673
ssa01	137133677	LOC106568307	0.00618103
ssa01	144075801	kyat1	0.00949098
ssa01	144089375	spout1	0.0127684
ssa01	151042509	ror2	0.0301365
ssa01	159026947	LOC106572881	0.0011159
ssa02	25051866	LOC106581894	0.0259178
ssa02	26307207	LOC106582257	0.00702573
ssa02	26329589	LOC106582257	0.00202154
ssa02	27228286	LOC106582635	0.0387856
ssa02	27228918	LOC106582635	0.0377155
ssa02	27228969	LOC106582635	0.0377155
ssa02	27233568	LOC106582635	0.0377155
ssa02	30937221	LOC106583386	0.0388691
ssa02	30942873	LOC106583400	0.0307999
ssa02	30945594	LOC106583400	0.00843711
ssa02	30972514	LOC106583425	0.0104762
ssa02	31022042	LOC100136446	0.0287478
ssa02	31158913	LOC106583467	0.00959053
ssa02	31202935	LOC106583484	0.0110879
ssa02	41465692	LOC106586139	0.0237398
ssa02	44757148	LOC106588251	0.00359353
ssa02	44758332	LOC106588251	0.0157762
ssa02	44758710	LOC106588251	0.0112378
ssa02	46182582	LOC106587865	0.0392497
ssa02	49087184	LOC106586852	0.00132035
ssa02	51384312	LOC106588647	0.00671912
ssa02	55002266	LOC106589699	0.0414952
ssa02	55294360	LOC106589852	0.0153318
ssa02	55294486	LOC106589852	0.013817
ssa02	56987640	LOC106590365	0.0462764
ssa03	2558270	LOC106596600	0.030668
ssa03	2563659	LOC106596600	0.00314446
ssa03	2578237	LOC106596600	0.0231976
ssa03	2796031	LOC106596660	0.0124611
ssa03	10141730	LOC106598102	0.00577132
ssa03	10224806	cdc73	0.0412263
ssa03	12991871	tm16h	0.00140331
ssa03	14401880	LOC106599059	0.0106812
ssa03	16028929	LOC106599149	0.0104762
ssa03	16029105	LOC106599149	0.0106812
ssa03	16229486	LOC106599157	0.00822637
ssa03	16229521	LOC106599157	0.00822837
ssa03	18205175	LOC106599529	0.0111599
ssa03	18251135	LOC106599529	0.0321394
ssa03	18256446	LOC106599529	0.0387307
ssa03	18358829	LOC106599529	0.00918399
ssa03	19133811	LOC106599513	0.0104344
ssa03	26499753	LOC106599258	0.0313584
ssa03	26865241	LOC106599250	7.9491e-05
ssa03	29806280	LOC106599743	0.000743682
ssa03	29806342	LOC106599743	0.00010028
ssa03	29963448	LOC106599757	0.022427
ssa03	29977263	LOC106599757	0.00586659
ssa03	30006743	LOC106599757	0.00435716
ssa03	30007930	LOC106599757	0.00302565
ssa03	30297991	LOC106599779	0.031974
ssa03	30302376	LOC106599779	0.031974
ssa03	30576908	spidr	0.00536333
ssa03	30668122	mcm4	0.0159282
ssa03	31061035	LOC106599824	0.0050771
ssa03	31061133	LOC106599824	0.00571127
ssa03	31079703	LOC106599824	0.0123387
ssa03	33675806	LOC106600426	0.0307042
ssa03	34235723	LOC106600414	0.0432621
ssa03	34410516	LOC106600409	0.0173205
ssa03	35886477	LOC106600234	0.0216561
ssa03	35890317	LOC106600234	0.0414705
ssa03	35929766	LOC106600234	0.00237201
ssa03	35940240	LOC106600234	0.00405825
ssa03	35975405	rem2	0.0348343
ssa03	36414188	LOC106600181	0.000444212
ssa03	36415215	LOC106600181	0.00035832
ssa03	37197364	LOC106600076	0.0297629
ssa03	37209286	LOC106600076	0.0499033
ssa03	37212423	LOC106600084	0.0300216
ssa03	37376150	LOC106600062	0.00684875
ssa03	44071030	LOC106600560	0.020394
ssa03	44072700	LOC106600560	0.020394
ssa03	44079108	LOC106600560	0.00197447
ssa03	44080754	LOC106600560	0.00197447
ssa03	44093337	LOC106600560	0.0038711
ssa03	44094312	LOC106600560	0.0038711
ssa03	44094411	LOC106600560	0.00851212
ssa03	44172534	ncana	0.000181014
ssa03	44212020	ncana	0.00111515
ssa03	44355969	LOC106600557	0.00421676
ssa03	49943740	LOC106600689	0.028728
ssa03	49958981	LOC106600689	0.0407521
ssa03	53682489	LOC106600913	0.00139131
ssa03	53690426	LOC106600913	0.000842008
ssa03	55551829	LOC106600872	0.0304325
ssa03	55558090	LOC106600872	0.007084
ssa03	55650485	LOC106600868	0.0228413
ssa03	55650636	LOC106600868	0.0228413
ssa03	55666428	LOC106600868	0.0275895
ssa03	58835710	LOC100380640	0.000656769
ssa03	58900322	LOC106600788	0.000835892
ssa03	58939178	LOC106600788	0.0480785
ssa03	64268591	epor	0.00105233
ssa03	64281009	LOC106601289	0.000637462
ssa03	64346076	nfixb	0.00251938
ssa03	64359191	nfixb	0.00123329
ssa03	64359534	nfixb	0.000368642
ssa03	64411807	nfixb	0.00359652
ssa03	64411877	nfixb	0.00596146
ssa03	64455909	nfixb	0.043509
ssa03	67931219	swsap1	5.11866e-12
ssa03	67931219	tmem205	5.11866e-12
ssa03	68628554	LOC106601336	0.00706461
ssa03	68628637	LOC106601336	0.020333
ssa03	88561837	smg1	0.0173977
ssa03	91744530	LOC106602052	0.00342475
ssa04	4749529	LOC106602186	0.0173768
ssa04	5850092	LOC106602268	0.0378415
ssa04	6914968	LOC106602300	0.00705369
ssa04	8477702	LOC106602348	0.0266551
ssa04	8554661	LOC106602350	1.06246e-06
ssa04	8588902	LOC106602350	0.000140116
ssa04	9810342	LOC106602365	2.11839e-12
ssa04	9818641	LOC106602365	1.47955e-08
ssa04	9847490	LOC106602365	0.0029124
ssa04	10156676	fam160a1a	0.00971368
ssa04	11275873	LOC106602383	0.00615831
ssa04	11283447	LOC106602383	0.0413135
ssa04	11284429	LOC106602383	0.000715629
ssa04	11390232	LOC106602381	5.17075e-08
ssa04	11405268	LOC106602381	5.51001e-05
ssa04	11405298	LOC106602381	3.79562e-05
ssa04	11406540	LOC106602381	0.000384007
ssa04	11406729	LOC106602381	0.000990211
ssa04	11424132	LOC106602381	0.00405059
ssa04	11426863	LOC106602381	0.0016344
ssa04	11431670	LOC106602381	0.0144868
ssa04	11582341	LOC106602380	0.00346298
ssa04	12490046	LOC106602442	0.00746988
ssa04	12493565	LOC106602442	2.69956e-05
ssa04	13086200	zn271	0.0177409
ssa04	13086324	zn271	0.0118628
ssa04	13086200	LOC106602459	0.0177409
ssa04	13086324	LOC106602459	0.0118628
ssa04	13370494	LOC106602459	0.0496116
ssa04	13370494	LOC106602413	0.0496116
ssa04	13370494	LOC106602476	0.0496116
ssa04	15762666	LOC106602533	0.0182133
ssa04	16704011	LOC106602527	0.0304831
ssa04	18199696	LOC106602555	0.0281206
ssa04	18200187	LOC106602555	0.0281206
ssa04	18200404	LOC106602555	0.0281206
ssa04	33574823	LOC106602972	0.00468092
ssa04	33889244	LOC106602987	0.00557667
ssa04	33918182	LOC106602987	0.00198796
ssa04	33918502	LOC106602987	0.00194403
ssa04	33921214	LOC106602987	0.000878014
ssa04	33976694	LOC106602987	0.000753691
ssa04	33983648	LOC106602987	0.00508716
ssa04	37855844	LOC106603163	0.0299934
ssa04	38523677	LOC106603198	0.0273066
ssa04	38523960	LOC106603198	0.0234576
ssa04	39510449	LOC106603233	0.00965128
ssa04	41911198	LOC106603286	0.0350178
ssa04	41986719	LOC106603288	0.00526178
ssa04	41986719	LOC106603289	0.00526178
ssa04	42259186	LOC106603292	0.0220074
ssa04	42608312	LOC106603298	0.019057
ssa04	45770229	LOC106603380	0.00430579
ssa04	45788656	LOC106603380	0.00900547
ssa04	50804238	LOC106603519	0.025775
ssa04	50804927	LOC106603519	0.0259162
ssa04	50991078	LOC106603516	0.0144067
ssa04	55034319	LOC106603454	0.0488393
ssa04	55182766	LOC106603451	0.0426032
ssa05	1180873	isk1	0.0471739
ssa05	2097120	LOC106604114	0.0433628
ssa05	5259829	LOC106604166	0.032027
ssa05	5262207	LOC106604166	0.0319435
ssa05	5288689	LOC106604166	6.60905e-10
ssa05	5389587	LOC106604166	0.0192961
ssa05	5390302	LOC106604166	0.0144868
ssa05	33341344	LOC100194849	0.0038711
ssa05	33341897	LOC100194849	0.0038711
ssa05	61582446	LOC106605484	0.00914026
ssa05	63800589	LOC106605539	0.00108321
ssa05	64322392	LOC106605545	0.0361369
ssa05	65736711	LOC106605668	0.0235669
ssa05	65850303	LOC106605637	0.00778353
ssa05	66124522	LOC106605629	0.0234178
ssa05	66620310	zmp:0000001114	0.0276851
ssa05	67300221	LOC106605597	0.0188959
ssa05	67344935	LOC106605593	0.0210414
ssa05	67371606	zn576	0.02528
ssa05	67408106	LOC106605589	0.00828206
ssa06	10047090	LOC106606455	0.000487778
ssa06	10047743	LOC106606455	0.000487778
ssa06	14944166	LOC106606569	0.00834432
ssa06	28998124	LOC106607002	1.69871e-10
ssa06	29145015	LOC106607017	0.0258392
ssa06	29666226	LOC106607056	0.000221037
ssa06	29848557	LOC106607010	0.000279725
ssa06	29971706	LOC106607039	0.0235516
ssa06	30107847	LOC106607031	0.00792426
ssa06	30125598	LOC100380669	1.72023e-18
ssa06	30126074	LOC100380669	0.0320306
ssa06	30272332	LOC106607024	0.00875802
ssa06	30322916	LOC106607023	0.0285269
ssa06	30347898	LOC106607020	0.0254154
ssa06	30347898	LOC106607021	0.0254154
ssa06	30667513	syfa	0.0425639
ssa06	30729741	LOC106607078	0.0339611
ssa06	30730379	LOC106607078	0.00578925
ssa06	30740350	LOC106607078	0.0380666
ssa06	30786305	LOC106607079	0.00271066
ssa06	30854455	LOC106607082	0.0436505
ssa06	31086338	LOC106607089	0.00144471
ssa06	32197725	LOC106607205	0.0385996
ssa06	32198121	LOC106607205	0.0138027
ssa06	32206510	LOC106607205	0.0107858
ssa06	32429889	LOC106607203	4.0286e-07
ssa06	32451778	LOC106607202	0.0245531
ssa06	32662157	LOC106607191	0.00616286
ssa06	37056193	LOC106607314	0.0189794
ssa06	37058705	LOC106607314	0.0135738
ssa06	37058917	LOC106607314	0.0146081
ssa06	42099885	LOC106607464	0.0215999
ssa06	52268813	myo6a	0.0138595
ssa06	54831105	fynb	0.00435769
ssa06	55590727	ptprk	0.00120179
ssa06	66447831	utrn	0.00841138
ssa06	70590686	LOC106608080	0.00301137
ssa06	70590859	LOC106608080	0.0196689
ssa06	70594766	LOC106608080	0.00214794
ssa06	70597702	LOC106608080	0.00405059
ssa06	70953581	LOC106608086	0.00958778
ssa06	71449089	LOC106608081	0.000515242
ssa06	72151034	LOC106608136	0.00100192
ssa06	76566285	LOC106608153	0.0304315
ssa06	78330459	LOC106608226	0.00119414
ssa06	78339342	LOC106608226	0.00228272
ssa06	79156543	LOC106608239	0.0452283
ssa06	79160279	LOC106608239	0.0452283
ssa06	84065074	LOC106608328	0.0415625
ssa07	3420800	LOC106608499	0.0356291
ssa07	5825336	zmp:0000000660	0.0169741
ssa07	5830099	zmp:0000000660	0.030668
ssa07	5858019	zmp:0000000660	0.0132808
ssa07	9188646	LOC100380644	0.0042629
ssa07	9198723	LOC100380644	0.00147026
ssa07	9431595	LOC106608576	0.016018
ssa07	9445826	LOC106608576	0.0163902
ssa07	9492743	LOC106608576	0.0247944
ssa07	9508680	LOC106608576	0.037645
ssa07	9527359	LOC106608576	0.0365884
ssa07	9791377	si:ch73-40a2.1	3.52551e-13
ssa07	9831678	LOC106608584	1.00921e-05
ssa07	9976977	si:dkey-28a3.2	9.23609e-05
ssa07	10216358	LOC106608563	2.2581e-05
ssa07	11021588	LOC106608688	0.0036113
ssa07	11022131	LOC106608688	0.00314936
ssa07	11025111	LOC106608688	0.00328985
ssa07	11060296	LOC106608688	0.0132631
ssa07	11061592	LOC106608688	0.00806191
ssa07	11117055	LOC106608688	0.000357644
ssa07	13581906	aco1	0.0238863
ssa07	18046188	nectin4a	0.0193746
ssa07	18059669	LOC106608748	0.0106812
ssa07	18068240	ndufs2	0.0304013
ssa07	18080793	kirrel1a	0.0319716
ssa07	18098786	kirrel1a	0.0445195
ssa07	19479869	LOC106608811	0.0390669
ssa07	19481027	LOC106608811	0.0307677
ssa07	19481114	LOC106608811	0.036228
ssa07	19486395	LOC106608811	0.0475652
ssa07	19479869	LOC106608813	0.0390669
ssa07	19481027	LOC106608813	0.0307677
ssa07	19481114	LOC106608813	0.036228
ssa07	19533494	gigyf1	0.0222107
ssa07	23949765	LOC106608969	0.0290818
ssa07	24029472	plcg	0.0208334
ssa07	24030925	LOC106608971	0.0234555
ssa07	24031355	LOC106608971	0.0237398
ssa07	24036878	LOC106608971	0.0255243
ssa07	24189910	pea15	0.0157255
ssa07	24201636	pea15	0.00901557
ssa07	24282383	casq1b	0.0264721
ssa07	24312326	casq1b	0.0374204
ssa07	24312548	casq1b	0.0388691
ssa07	24366656	LOC106608979	0.019531
ssa07	24402672	LOC106608976	0.00398539
ssa07	24403004	LOC106608976	0.00350964
ssa07	24405373	btr12	0.00304033
ssa07	24406047	btr12	0.00225224
ssa07	24407257	btr12	0.00304033
ssa07	27670544	LOC106609058	0.0333117
ssa07	27671765	LOC106609058	0.0348343
ssa07	32948124	LOC106609124	0.00515101
ssa07	41396863	LOC106609364	0.0360971
ssa07	41402837	LOC106609364	0.0355338
ssa07	41406863	LOC106609364	0.012303
ssa07	41406988	LOC106609364	0.012303
ssa07	41416179	LOC106609364	0.013817
ssa07	41421676	LOC106609364	0.046501
ssa07	41438323	LOC106609365	0.00333629
ssa07	41483093	LOC106609369	0.0411414
ssa07	41501475	LOC106609368	0.0499846
ssa07	41950930	LOC106609469	0.0469171
ssa07	42269317	ccnd2	0.00259286
ssa07	42270251	ccnd2	0.00259286
ssa07	42272175	ccnd2	0.00259286
ssa07	42274866	ccnd2	0.00224228
ssa07	42276185	ccnd2	0.00252926
ssa07	42276225	ccnd2	0.00164201
ssa07	42282478	LOC106609463	0.00184312
ssa07	42283344	LOC106609463	0.00164201
ssa07	42283409	LOC106609463	0.00370223
ssa07	42339123	LOC106609440	0.000943435
ssa07	42341208	LOC106609440	0.0337076
ssa07	42342238	LOC106609440	0.000306619
ssa07	42347025	LOC106609440	0.0371649
ssa07	42421073	LOC106609389	0.0403727
ssa07	42421350	LOC106609389	0.037545
ssa07	42421073	ada2b	0.0403727
ssa07	42421350	ada2b	0.037545
ssa07	42422079	ada2b	0.0378559
ssa07	42433408	si:ch211-214j24.14	0.0220502
ssa07	42756256	LOC106609461	0.000388877
ssa07	42756825	LOC106609461	0.00134971
ssa07	45479000	foxm1	0.00437711
ssa07	45482383	foxm1	0.00417969
ssa07	52825323	gcp	0.00291702
ssa08	1472860	LOC106609914	0.00478339
ssa08	1483322	LOC106609914	0.0044916
ssa08	4967119	LOC106609934	0.0166364
ssa08	4967577	LOC106609934	0.00767403
ssa08	5269871	LOC106609934	0.00691234
ssa08	18906824	LOC106610326	0.0455038
ssa08	20034880	LOC106610366	0.0189182
ssa08	20036332	LOC106610366	0.0171484
ssa08	20037594	LOC106610366	0.0167237
ssa08	20034880	LOC106610370	0.0189182
ssa09	3559513	si:dkey-16j16.4	0.0351195
ssa09	3794343	babam2	0.0111163
ssa09	3931518	babam2	0.014161
ssa09	4141891	gch1	0.000715302
ssa09	4710933	LOC106610620	3.61974e-07
ssa09	5579730	LOC106610622	0.0418901
ssa09	5588609	LOC106610622	0.0409347
ssa09	5858209	LOC106610627	0.0216481
ssa09	5972063	tpp1	0.0369612
ssa09	6530427	wdr20a	0.00153503
ssa09	6655041	LOC106610635	7.62858e-08
ssa09	11391786	LOC106610723	0.0231692
ssa09	12062719	smyd3	0.0307577
ssa09	14937695	LOC106610774	0.000304743
ssa09	14940049	LOC106610774	8.9207e-07
ssa09	14965298	LOC106610774	3.97019e-05
ssa09	15348046	LOC106610779	0.0218084
ssa09	15349665	LOC106610779	0.00669027
ssa09	15349911	LOC106610779	0.00795465
ssa09	15351089	LOC106610779	0.00669027
ssa09	15363472	LOC106610779	0.00884156
ssa09	15380367	LOC106610779	0.00717842
ssa09	15390435	LOC106610779	0.0105311
ssa09	15432858	lgals8b	0.0440888
ssa09	15434150	lgals8b	0.00895467
ssa09	15434770	lgals8b	0.0175647
ssa09	15455375	LOC106610784	0.0123324
ssa09	15471421	LOC106610784	0.000710493
ssa09	15474568	LOC106610784	0.00384266
ssa09	15474718	LOC106610784	0.00571955
ssa09	15502553	LOC106610784	0.0270228
ssa09	15508235	LOC106610784	0.000654193
ssa09	15513563	LOC106610784	0.000345412
ssa09	15524665	LOC106610784	0.0259229
ssa09	15525120	LOC106610784	0.0166572
ssa09	15525184	LOC106610784	0.0169558
ssa09	15717554	LOC106610785	4.19453e-05
ssa09	15725783	LOC106610785	1.82589e-05
ssa09	19040535	LOC106610874	7.77932e-08
ssa09	19040555	LOC106610874	0.000383557
ssa09	19040658	LOC106610874	1.27874e-08
ssa09	19045573	LOC106610874	0.020999
ssa09	19047600	LOC106610874	2.5069e-08
ssa09	19072673	LOC106610873	1.18258e-09
ssa09	19084436	plcb2	1.18258e-09
ssa09	19087193	plcb2	3.77544e-05
ssa09	19088728	plcb2	3.7311e-10
ssa09	19135383	LOC106610910	0.000958695
ssa09	23303430	LOC106611017	1.53773e-06
ssa09	23353716	peli2	3.00514e-05
ssa09	23357943	peli2	0.00138735
ssa09	23372308	ktn1	3.74397e-11
ssa09	23410831	msh4	7.03037e-05
ssa09	23411562	msh4	1.70759e-05
ssa09	23556611	lpp60	0.00590694
ssa09	24381318	LOC106610996	0.0177409
ssa09	24395339	LOC106610994	0.0337076
ssa09	24557694	LOC106610987	4.32505e-06
ssa09	24615014	LOC106610986	0.00111515
ssa09	24615123	LOC106610986	0.0273786
ssa09	24634480	kif15	0.0273786
ssa09	24634980	kif15	0.0273786
ssa09	24905454	six6	8.63143e-07
ssa09	24959839	six4a	0.00539187
ssa09	24962265	six4a	0.000219415
ssa09	24970122	mnat1	0.000456882
ssa09	30480067	LOC106611166	0.0385996
ssa09	30516701	LOC106611167	0.0345412
ssa09	35089427	LOC106611244	0.0183056
ssa09	40105151	LOC106611331	0.0248676
ssa09	40549349	LOC106611323	0.0171404
ssa09	52140256	zdhhc9	0.0477857
ssa09	52147214	zdhhc9	0.0413146
ssa09	52340800	LOC106611534	0.047251
ssa09	53070606	LOC106611542	0.00842403
ssa09	55175461	LOC106611581	0.00296925
ssa09	55183742	LOC106611581	0.00464944
ssa09	55184052	LOC106611581	0.00515601
ssa09	56512014	LOC106611587	0.000502382
ssa09	57239359	LOC106611589	0.00172219
ssa09	60997100	stx3	3.9955e-05
ssa09	61004257	LOC106611679	0.00926527
ssa09	61007214	LOC106611679	0.00581698
ssa09	61008229	LOC106611679	0.00581698
ssa09	63204847	LOC106611761	0.0192268
ssa09	63819708	pdzd11	0.0418776
ssa09	63823731	LOC106611740	0.0474529
ssa09	64984335	LOC106611717	0.0298402
ssa09	65463871	LOC106611706	0.01457
ssa09	65530376	LOC106611701	0.0252654
ssa09	66049068	LOC106611814	0.0161189
ssa09	66052802	LOC106611814	0.0170023
ssa09	66053890	dele1	0.0313198
ssa09	66237208	LOC106611816	0.00454816
ssa09	66252102	LOC106611816	0.00454171
ssa09	69388102	LOC106611943	3.29808e-08
ssa09	69647273	LOC106611940	3.06094e-05
ssa09	70977294	LOC106611921	0.000173424
ssa09	71422115	LOC106611969	3.73613e-05
ssa09	71624856	LOC106611978	5.84795e-06
ssa09	71972480	LOC106611984	0.00548922
ssa09	72223352	LOC106611984	0.000162102
ssa09	75861908	gpc3	8.95379e-05
ssa09	75894242	cab39l1	0.00690763
ssa09	75918062	phf6	0.00602946
ssa09	77857036	LOC106612114	0.000160929
ssa09	77857953	LOC106612114	0.0187657
ssa09	78073755	gpc4	0.000108348
ssa09	78074600	gpc4	0.000108348
ssa09	83622674	LOC106612220	0.0377948
ssa09	83622713	LOC106612220	0.0378559
ssa09	84424094	LOC106612241	0.0186716
ssa09	84465265	tmed9	0.0121065
ssa09	84482712	LOC106612236	0.0387377
ssa09	87711377	ahnak	0.0313584
ssa09	87789232	LOC106612273	0.0478586
ssa09	87995264	LOC106612270	0.0247944
ssa09	92210967	il-1racp	0.000690541
ssa09	92444310	sms1a	4.93723e-06
ssa09	92644401	LOC106612355	0.000997712
ssa09	93289717	dgkd	0.000389979
ssa09	93290083	dgkd	0.00255334
ssa09	93321355	LOC106612364	0.00011305
ssa09	93321424	LOC106612364	0.000828071
ssa09	93483841	brca2	4.62453e-18
ssa09	94673164	LOC106612398	0.00214424
ssa09	94673507	LOC106612398	0.00214424
ssa09	94838269	prkd2	0.000232991
ssa09	94930296	LOC106612406	0.0165076
ssa09	95024373	LOC106612407	0.0183121
ssa09	95216470	if4h	2.54275e-06
ssa09	95231490	LOC106612405	0.025775
ssa09	95408646	irs1	0.0224658
ssa09	95698370	LOC106612419	6.79508e-08
ssa09	95754270	LOC106612419	0.00384266
ssa09	95842931	LOC106612420	1.39353e-07
ssa09	96905247	dock10	4.2256e-07
ssa09	97357528	rsrc1	0.022476
ssa09	97361253	rsrc1	0.022508
ssa09	101489365	LOC100380764	0.0456902
ssa09	105482906	LOC106612614	0.0381533
ssa09	105497246	LOC106612613	0.0261111
ssa09	105590523	LOC106612609	0.0172151
ssa09	108303283	phldb1b	0.00361365
ssa09	108634094	LOC106612913	0.00423602
ssa09	108831893	ift80	0.0104072
ssa09	111997447	abhd15a	0.00338227
ssa09	115375170	LOC106613029	0.0477221
ssa09	116847274	LOC106612992	0.000856316
ssa09	118082513	LOC106612967	0.0035359
ssa09	118097652	LOC106612967	0.00526539
ssa09	118111742	LOC106612967	1.13027e-06
ssa09	118112737	LOC106612967	1.13027e-06
ssa09	118130637	LOC106612967	0.00259489
ssa09	118147107	LOC106612967	0.00254505
ssa09	118156115	LOC106612967	0.0026146
ssa09	118160235	LOC106612967	0.00713784
ssa09	118208657	LOC106612967	0.000874501
ssa09	118256141	LOC106612967	0.00454816
ssa09	118284051	LOC106612967	0.00454816
ssa09	118286359	LOC106612967	0.00557667
ssa09	118769027	LOC106612966	0.0120317
ssa09	118823961	LOC106612965	0.0381509
ssa09	118825853	LOC106612965	0.0394299
ssa09	118999342	LOC106612963	0.0248789
ssa09	120960037	LOC106613084	0.0399805
ssa09	127127781	efhd1	3.97214e-06
ssa09	127239023	LOC106613169	0.00301262
ssa09	127340873	LOC106613172	0.00647536
ssa09	127357800	LOC106613172	6.15206e-05
ssa09	127359878	LOC106613172	0.0129441
ssa09	127368967	LOC106613172	0.0215934
ssa09	129491096	LOC106613207	0.00416091
ssa09	133941088	plch1	0.0259317
ssa09	134413558	LOC106613291	0.034653
ssa09	134427133	LOC106613288	0.034553
ssa09	134431456	LOC106613287	0.034553
ssa09	134490026	LOC106613286	0.0303167
ssa09	134928466	LOC106613300	0.0181067
ssa09	136642671	or112-1	0.00453066
ssa09	136995446	ppp5c	0.024056
ssa10	7300439	LOC106613481	0.0042045
ssa10	7305465	LOC106613481	0.000264326
ssa10	7305533	LOC106613481	0.000264326
ssa10	11167446	ssbp3	6.35279e-05
ssa10	11168512	ssbp3	5.00534e-05
ssa10	11171325	ssbp3	0.00988214
ssa10	11193401	ssbp3	5.93689e-05
ssa10	11194391	ssbp3	5.93689e-05
ssa10	11194895	ssbp3	6.1547e-05
ssa10	11193401	LOC106613538	5.93689e-05
ssa10	11294982	LOC106613985	0.0084451
ssa10	11295923	LOC106613985	0.0469419
ssa10	11296112	LOC106613985	0.0115218
ssa10	11306319	LOC106613985	0.000316594
ssa10	16134134	LOC106613664	0.0183357
ssa10	16185667	LOC106613666	9.54587e-08
ssa10	16193769	LOC106613666	3.02118e-07
ssa10	16208330	LOC106613666	0.000156045
ssa10	16209236	LOC106613666	0.00031334
ssa10	16209710	LOC106613666	0.000776164
ssa10	16210738	LOC106613666	1.77833e-07
ssa10	16211391	LOC106613666	1.38251e-05
ssa10	16471630	LOC106613676	0.00618103
ssa10	16471907	LOC106613676	0.00647699
ssa10	16493888	LOC106613679	0.00393515
ssa10	16589149	cherp	0.0296763
ssa10	20339318	oaz1	0.0424373
ssa10	25372835	LOC106613897	2.77752e-24
ssa10	25374410	LOC106613897	2.77752e-24
ssa10	25404381	rnf11b	2.36567e-05
ssa10	25459130	ttc39a	2.51245e-06
ssa10	25460381	ttc39a	2.92598e-09
ssa10	25460387	ttc39a	1.98236e-05
ssa10	25491000	LOC106613902	0.022458
ssa10	30372939	LOC106560254	0.0133692
ssa10	30378762	LOC106560254	0.00314446
ssa10	30385173	anapc4	0.0024864
ssa10	30389996	anapc4	0.00614933
ssa10	30395549	anapc4	0.00100955
ssa10	30413358	LOC106560256	0.000733642
ssa10	30420350	LOC106560256	0.00261342
ssa10	30461389	LOC106560257	8.20979e-05
ssa10	30470518	LOC106560257	0.000368642
ssa10	30514497	LOC106560257	2.26101e-05
ssa10	30579907	LOC106560259	0.0155576
ssa10	31660919	LOC106560284	0.0182286
ssa10	35589810	ptprfa	0.0438015
ssa10	37382107	bmb	0.031974
ssa10	37383353	bmb	0.030668
ssa10	37388754	bmb	0.0350178
ssa10	37389052	bmb	0.0343639
ssa10	37390044	bmb	0.0328638
ssa10	37390935	bmb	0.0208247
ssa10	37409085	LOC100195912	0.0125623
ssa10	37478755	LOC106560377	0.0226776
ssa10	37488311	LOC106560377	0.0385221
ssa10	39642933	LOC106560426	0.0386022
ssa10	39688015	gpx7	0.0421676
ssa10	39697819	gpx7	0.0255843
ssa10	39699969	gpx7	0.0346557
ssa10	41297839	pde4ba	0.0179024
ssa10	41395223	pde4ba	0.0124536
ssa10	47450302	ano8b	0.0269299
ssa10	47541481	gtpbp3	0.0104484
ssa10	65207893	LOC106560749	0.000180255
ssa10	78086817	LOC106560870	0.0453302
ssa10	78097906	LOC106560870	0.0453302
ssa10	78099884	LOC106560870	0.0407184
ssa10	78113240	LOC106560870	0.0454446
ssa10	79006272	lonp2	2.50892e-08
ssa10	79007136	lonp2	2.50892e-08
ssa10	79581961	LOC106560843	0.0122129
ssa10	79583117	LOC106560843	0.0104762
ssa10	80578043	LOC106560819	0.0464437
ssa10	80591333	LOC106560819	0.0413642
ssa10	80592360	LOC106560819	0.0439884
ssa10	80592982	LOC106560819	0.0433628
ssa10	83661446	etfa	0.0116123
ssa10	83670425	isl2a	0.00543728
ssa10	83692863	LOC106561156	0.00452979
ssa10	83985465	LOC106561170	1.01409e-05
ssa10	95544868	LOC106561399	7.08896e-09
ssa10	95724143	LOC106561395	0.000385228
ssa10	95725726	LOC106561395	0.0125647
ssa10	95739744	LOC106561395	7.86703e-06
ssa10	95746695	LOC106561395	0.000880445
ssa10	95751852	LOC106561395	6.04112e-05
ssa10	95811128	LOC106561395	0.000607685
ssa10	95863546	LOC106561395	0.000572049
ssa10	95865050	LOC106561395	0.000585164
ssa10	95934927	LOC106561393	0.0145847
ssa10	95935043	LOC106561393	0.0127299
ssa10	95957064	LOC106561393	0.000116157
ssa10	95962483	LOC106561393	0.000117505
ssa10	95983367	LOC106561393	0.000283536
ssa10	96025366	LOC106561393	0.0404557
ssa10	96054935	LOC106561393	0.016492
ssa10	96186606	LOC106561392	0.0304474
ssa10	96271587	LOC106561389	0.00678225
ssa10	96280610	LOC106561389	0.0208334
ssa10	96448234	LOC106561386	0.0432429
ssa10	104671494	mgat4c	0.0314901
ssa10	104841580	lrriq1	0.0110345
ssa10	105079503	kif21a	0.0296781
ssa10	106871060	LOC106561633	0.00550232
ssa10	106904704	LOC106561627	0.0222738
ssa10	107284153	LOC106561641	0.00734032
ssa10	107516393	LOC106561640	0.0442569
ssa10	107769687	zgc:136858	0.0284469
ssa10	107769728	zgc:136858	0.00973166
ssa10	107770967	zgc:136858	0.00716649
ssa10	107771065	zgc:136858	0.00716649
ssa10	107775823	LOC106561643	0.0020219
ssa10	107776689	LOC106561643	0.00356101
ssa10	112817175	LOC106561783	0.0450355
ssa11	995388	LOC106562018	0.00102076
ssa11	997495	LOC106562018	6.96932e-05
ssa11	1005877	LOC106562018	3.91312e-05
ssa11	1006154	LOC106562018	5.59523e-05
ssa11	1143720	wdr43	0.0206177
ssa11	1146255	wdr43	5.03993e-05
ssa11	1210605	LOC106561878	0.000212615
ssa11	1232403	LOC106561878	0.0011429
ssa11	1985284	LOC106561882	0.0202079
ssa11	3134472	daam2	2.53114e-07
ssa11	3169016	daam2	1.10292e-06
ssa11	3173621	daam2	5.06317e-07
ssa11	10407528	dync1li2	0.00969102
ssa11	10408694	dync1li2	0.00576575
ssa11	10430280	LOC106561981	0.0255755
ssa11	10460436	spat2	0.0431729
ssa11	10518150	LOC106561986	0.014853
ssa11	10518902	LOC106561986	0.00395494
ssa11	11342703	cdh8	0.0458818
ssa11	13672466	LOC106562038	0.00436075
ssa11	13706294	LOC106562039	0.00221712
ssa11	13770430	si:ch211-186j3.6	0.0098262
ssa11	14532696	LOC106562051	0.0333089
ssa11	21632238	LOC106562250	0.0418515
ssa11	57754202	LOC106563036	0.0300558
ssa11	72316108	LOC106563199	0.0161085
ssa11	72353342	ggcx	0.020999
ssa11	73630006	LOC106563383	0.0182688
ssa11	73636894	LOC106563383	0.0182688
ssa11	73823245	LOC106563394	0.0217072
ssa11	73999685	LOC106563399	0.0428869
ssa11	77065287	mepce	0.000432565
ssa11	78235439	LOC106563582	0.000159409
ssa11	78267723	LOC106563583	0.0245531
ssa11	78270432	LOC106563583	0.00698248
ssa11	78358891	LOC106563591	0.0282456
ssa12	28605775	LOC106564808	0.0313198
ssa12	28618014	LOC106564808	0.0105115
ssa12	28633494	LOC106564808	0.00812753
ssa12	28701831	LOC106564807	0.0317902
ssa12	28894491	LOC106564801	0.0348343
ssa12	28953824	pex6	0.0424037
ssa12	38995769	LOC106565271	0.000398056
ssa12	39000180	LOC106565271	0.000252194
ssa12	39001346	LOC106565271	6.15206e-05
ssa12	39033164	arfrp	0.000200385
ssa12	39073876	LOC106565270	0.000489021
ssa12	39312668	slc2a10	0.031394
ssa12	39334697	LOC106565263	0.0302241
ssa12	40753168	LOC106565234	0.0129965
ssa12	42391296	plxna1	0.025775
ssa12	42411039	plxna1	0.025775
ssa12	42452003	plxna1	0.00960561
ssa12	44600817	LOC106565300	1.09717e-05
ssa12	44621116	LOC106565300	2.15439e-10
ssa12	44622873	LOC106565300	3.37645e-08
ssa12	44634840	LOC106565300	0.0157165
ssa12	44640668	LOC106565300	2.58359e-10
ssa12	44641257	LOC106565300	3.89035e-09
ssa12	44650844	LOC106565300	1.0107e-08
ssa12	44657050	LOC106565300	9.18432e-11
ssa12	44658732	LOC106565300	3.89035e-09
ssa12	44700445	LOC106565167	0.0255616
ssa12	44729906	LOC106565164	0.00155482
ssa12	44752350	LOC106565163	0.0150647
ssa12	44755979	LOC106565163	0.0479184
ssa12	44802071	LOC106565161	2.5809e-05
ssa12	44896262	LOC106565158	0.00151703
ssa12	44899328	LOC106565158	0.00151703
ssa12	44914607	LOC106565154	0.0188346
ssa12	46549007	LOC106565103	0.0179584
ssa12	53491193	LOC106565442	0.0270282
ssa12	53505250	LOC106565443	0.0128856
ssa12	53630552	LOC106565447	0.0399363
ssa12	53633666	LOC106565447	0.0404256
ssa12	67133469	adamts9	0.0264083
ssa12	67250798	LOC106565841	0.0221054
ssa12	67345348	LOC106565841	0.0227059
ssa12	67359632	LOC106565841	0.0227059
ssa12	67364581	LOC106565841	0.0227059
ssa12	67366846	LOC106565841	0.0187182
ssa12	68388922	eogt	0.0403698
ssa12	69469168	LOC106565798	0.0105769
ssa12	69750097	LOC106565798	0.044463
ssa12	72441028	foxp1b	0.0439146
ssa12	77808882	LOC106566049	0.047216
ssa12	77869834	LOC106566049	0.0453302
ssa12	78099936	LOC106566045	0.0236788
ssa12	78153090	ppm1h	0.044463
ssa12	84876368	LOC106566197	0.0231976
ssa12	84886896	LOC106566197	4.23796e-06
ssa12	84889656	LOC106566197	0.00410496
ssa12	84889742	LOC106566197	0.00118514
ssa12	84970807	LOC106566197	3.83877e-08
ssa12	84998323	LOC106566182	0.0117661
ssa13	8333102	LOC106566484	0.0289568
ssa13	14145211	opn7b	0.025775
ssa13	14519621	slc9a8	0.0231692
ssa13	19747868	cdh4	0.00669027
ssa13	19781272	cdh4	0.0348343
ssa13	19888952	cdh4	0.00264188
ssa13	19937893	cdh4	0.00220332
ssa13	19957051	cdh4	0.0020438
ssa13	19965144	cdh4	0.00284555
ssa13	19975488	cdh4	0.023745
ssa13	20114094	cdh4	0.00671912
ssa13	20138100	cdh4	0.00316337
ssa13	22737057	si:ch73-217n20.1	0.0159107
ssa13	22834616	LOC106566907	0.0182868
ssa13	23109936	LOC106566902	0.0214986
ssa13	23404752	LOC106566896	0.0445881
ssa13	24433173	nphp4	0.00044203
ssa13	25004751	LOC106566882	0.0333212
ssa13	25007376	LOC106566882	0.0413646
ssa13	25008361	LOC106566882	0.0313584
ssa13	25008570	LOC106566882	0.0313584
ssa13	25010504	cfap74	0.0313584
ssa13	25010911	cfap74	0.0359892
ssa13	25011095	cfap74	0.0313584
ssa13	25505167	arhgef19	0.0148421
ssa13	25708021	spen	1.6327e-09
ssa13	25747004	spen	1.60362e-05
ssa13	26045882	rassf11	5.02632e-05
ssa13	26091605	LOC106566847	0.000152836
ssa13	26094527	LOC106566847	0.000441702
ssa13	26096389	LOC106566847	0.000500708
ssa13	26096857	LOC106566847	0.000112592
ssa13	27866540	LOC106566792	0.017949
ssa13	37856474	LOC106567133	0.0423563
ssa13	50989831	LOC106567484	0.00588558
ssa13	50993827	LOC106567484	0.00588558
ssa13	50995783	LOC106567443	0.007367
ssa13	50995962	LOC106567443	0.007367
ssa13	51006984	LOC106567443	0.00421676
ssa13	51010246	LOC106567443	0.00530396
ssa13	51015751	LOC106567443	0.0198176
ssa13	51015878	LOC106567443	0.00637149
ssa13	54226997	LOC106567513	0.0216828
ssa13	54243621	LOC106567513	0.0108903
ssa13	54340150	LOC106567608	0.036228
ssa13	54386194	p4ha2	0.0102798
ssa13	55079983	LOC106567522	0.0194375
ssa13	55085179	LOC106567522	0.0234555
ssa13	55097743	LOC106567522	0.0215703
ssa13	55098221	LOC106567522	0.0215703
ssa13	55179293	LOC106567522	0.00778353
ssa13	72506984	LOC106567991	0.0447354
ssa13	82796277	LOC106568072	0.0104191
ssa13	84494026	LOC106568094	0.0113293
ssa13	84550309	LOC106568094	0.0250867
ssa13	84904956	LOC106568112	0.0239656
ssa13	84915604	LOC106568112	0.0289568
ssa13	85138071	LOC106568095	0.0037026
ssa13	85164337	LOC106568095	0.0205013
ssa13	87543569	LOC106568190	0.000313435
ssa13	94477920	LOC106568371	0.0129759
ssa14	240847	LOC106568618	0.00245672
ssa14	305498	tmub1	0.0345412
ssa14	337537	asap1a	0.0119163
ssa14	493418	asap1a	0.0245957
ssa14	508264	asap1a	0.0245957
ssa14	525918	asap1a	0.0457759
ssa14	3434562	retreg1	0.000500708
ssa14	5130841	LOC106568665	0.0411186
ssa14	5138981	LOC106568665	0.00966769
ssa14	5154984	LOC106568665	0.0377557
ssa14	5172654	LOC106568665	0.0191708
ssa14	5185029	LOC106568665	0.013444
ssa14	5192884	LOC106568666	0.0198346
ssa14	5193388	LOC106568666	0.020676
ssa14	5205167	LOC106568666	0.0237955
ssa14	9494022	LOC100196612	0.0167237
ssa14	9494022	LOC106568735	0.0167237
ssa14	10169752	eif4a2	0.00116988
ssa14	15425904	LOC106568893	0.0491125
ssa14	15426197	LOC106568893	0.0357597
ssa14	15461052	LOC106568889	0.0497514
ssa14	15461273	LOC106568889	0.0475509
ssa14	15468734	LOC106568891	0.0411186
ssa14	19213374	LOC106568830	0.0487998
ssa14	20403024	pde7a	0.0365884
ssa14	20419589	pde7a	0.0105649
ssa14	20420292	armc1	0.0105649
ssa14	20424918	armc1	0.014587
ssa14	26060652	LOC106569201	0.0107858
ssa14	42511230	pask	0.0229652
ssa14	42627006	LOC106569644	0.00612562
ssa14	42872066	ece2a	0.0474529
ssa14	46197117	stam	1.23267e-05
ssa14	46628437	LOC106569753	0.0337076
ssa14	47782323	eppk1	0.00025693
ssa14	48202071	nudc1	0.000178971
ssa14	56756552	LOC106570035	0.000318166
ssa14	56761152	LOC106570035	0.000318166
ssa14	56768896	ncdn	0.000318166
ssa14	56841411	LOC106570032	0.000229291
ssa14	56891552	LOC100136485	0.00399791
ssa14	56920618	LOC106570027	0.000191705
ssa14	56926315	LOC106570026	0.000251192
ssa14	56927269	LOC106570026	0.000221037
ssa14	57251086	LOC106570016	0.00734032
ssa14	59165095	LOC106569956	0.000226513
ssa14	59199517	col11a2	1.28578e-07
ssa14	59991195	LOC100380685	0.00144751
ssa14	71465320	LOC106570346	0.0114201
ssa14	71648198	LOC106570351	0.000321059
ssa14	71727169	LOC106570353	0.00164212
ssa14	71850016	LOC106570358	0.000391496
ssa14	72092506	LOC106570361	0.0350178
ssa14	77006498	rbm48	1.65815e-06
ssa14	77008108	rbm48	5.18879e-05
ssa14	77891528	LOC100380447	0.000245976
ssa14	77919870	LOC106570463	5.45169e-07
ssa14	78108229	LOC106570467	0.00111515
ssa14	78108229	LOC100380667	0.00111515
ssa14	78145104	LOC100380667	0.00223014
ssa14	78150323	LOC100380667	0.00223014
ssa14	78182467	LOC100380667	0.00109427
ssa14	78183300	LOC100380667	0.00137525
ssa14	78517204	LOC106570478	0.0167622
ssa14	78526498	nup153	0.0173096
ssa14	78534588	nup153	0.00969215
ssa14	78606468	cap2	0.0313664
ssa14	78955900	LOC106570498	0.00250623
ssa14	80303060	LOC106570532	0.00313254
ssa15	9007752	psat1	0.0351518
ssa15	17035625	LOC106571063	0.033985
ssa15	19875976	ccdc85cb	0.00374024
ssa15	36608190	LOC106571455	0.0306552
ssa15	39533879	nudt14	0.0290818
ssa15	39628461	jag2b	0.0397687
ssa15	39694788	jag2b	0.037845
ssa15	40228320	ppp4r4	0.0169468
ssa15	40247503	ppp4r4	0.0205013
ssa15	40777797	btbd7	0.035863
ssa15	40779187	btbd7	0.0304474
ssa15	40847159	tmem251	0.0261555
ssa15	40916691	itpk1a	0.0141289
ssa15	40944002	chga	0.0166871
ssa15	41092230	LOC106571688	0.0473958
ssa15	42422337	LOC106571672	0.034066
ssa15	42427306	LOC106571673	0.0333354
ssa15	42434040	LOC106571673	0.0247944
ssa15	42454627	LOC106571669	0.0264736
ssa15	57631810	LOC106571864	0.0180856
ssa15	57670071	LOC106571864	0.0180856
ssa15	57809680	LOC106571865	0.0361328
ssa15	62756710	LOC106571974	0.0172151
ssa15	62775123	LOC106571974	0.0258386
ssa15	75996137	LOC106572009	1.27561e-12
ssa15	76010648	LOC106572009	0.000368014
ssa15	76118857	LOC106572006	1.04568e-08
ssa15	76351652	LOC106572001	2.71974e-14
ssa15	87723891	LOC106572613	0.040151
ssa15	88041894	LOC106572593	0.0130873
ssa15	92903825	LOC106572752	0.00524258
ssa15	92942457	LOC106572752	0.00272783
ssa15	93049686	LOC106572758	0.00596887
ssa15	94684656	dclre1b	0.0392927
ssa15	96387434	LOC106572841	0.000335835
ssa15	96391054	LOC106572838	0.000389979
ssa15	96391089	LOC106572838	0.000409185
ssa15	96391229	LOC106572838	0.00688373
ssa15	96913997	LOC106572850	0.0355338
ssa16	2126774	LOC106573033	0.0478231
ssa16	4662100	LOC106573083	0.00374191
ssa16	7004202	LOC106573111	0.016567
ssa16	8507585	LOC106573119	0.0475509
ssa16	8508100	LOC106573119	0.0111259
ssa16	8542281	LOC106573120	0.00199995
ssa16	8542295	LOC106573120	0.0014664
ssa16	8542343	LOC106573120	0.020073
ssa16	8548136	LOC106573120	0.0123387
ssa16	8548279	LOC106573120	0.0136769
ssa16	8552378	LOC106573120	0.0123387
ssa16	8555147	LOC106573120	0.0123387
ssa16	8561237	LOC106573120	0.00803675
ssa16	8610762	LOC106573120	0.0136957
ssa16	15696223	trabd	0.00815238
ssa16	26691813	LOC106573489	0.0460433
ssa16	26744844	LOC106573491	0.00791448
ssa16	26776344	LOC106573492	0.00268702
ssa16	33949144	LOC106573687	0.01746
ssa16	33988938	plcg2	0.0014396
ssa16	64484124	LOC106574281	0.0352146
ssa16	64490225	LOC106574281	0.0412263
ssa16	64494933	LOC106574281	0.043509
ssa16	64495167	LOC106574281	0.0437317
ssa16	64499046	LOC106574281	0.0378415
ssa16	64499685	LOC106574281	0.043509
ssa16	64654391	dhrsx	0.0286786
ssa16	73156982	LOC106574594	0.0104737
ssa16	75051132	p2ry8	0.0133499
ssa16	75054802	fam171b	6.21977e-07
ssa16	75860338	LOC106574693	0.00599005
ssa16	75888500	LOC106574696	0.0127327
ssa16	75893257	LOC106574696	0.00755532
ssa16	75904917	LOC106574695	0.0045601
ssa16	75908445	LOC106574695	0.00363023
ssa16	75920218	LOC106574695	0.00460863
ssa16	75921755	LOC106574695	0.00379244
ssa16	76036820	LOC106574703	3.68703e-06
ssa16	76691946	LOC106574722	0.000514322
ssa16	77994991	LOC106574778	0.0234555
ssa16	78273053	LOC106574792	0.0424272
ssa17	4901329	plcc	0.0234618
ssa17	4901499	plcc	0.022508
ssa17	4905158	plcc	0.0123247
ssa17	4905274	plcc	0.00596935
ssa17	4907998	plcc	0.00857962
ssa17	5034551	itsn1	0.0286064
ssa17	5327382	LOC106575075	9.33844e-05
ssa17	14071620	LOC106575364	0.0356621
ssa17	15777461	LOC106575441	0.000201785
ssa17	17253090	LOC106575516	0.0440249
ssa17	17736129	LOC106575523	0.00403586
ssa17	17919687	pspc1	0.00492046
ssa17	17920814	pspc1	0.0237636
ssa17	17923814	pspc1	0.00386556
ssa17	18718909	tubgcp3	0.0285102
ssa17	18732515	tubgcp3	0.0252263
ssa17	18738637	LOC106575556	0.0301448
ssa17	18741874	LOC106575556	0.0334352
ssa17	18742366	LOC106575556	0.0348034
ssa17	18742597	LOC106575556	0.0301448
ssa17	18786589	LOC106575566	1.98256e-06
ssa17	18862662	LOC106575567	0.000864593
ssa17	18862975	LOC106575567	0.000594793
ssa17	20235074	LOC106575618	0.00630659
ssa17	20541821	LOC106575628	0.0333164
ssa17	22772417	LOC106575681	0.00133361
ssa17	23874561	LOC106575714	0.0301448
ssa17	23882114	LOC106575714	0.0301448
ssa17	30844702	LOC106575961	0.0232514
ssa17	44746052	LOC106576281	0.0128047
ssa18	3158883	LOC106576879	0.0460417
ssa18	5959754	mypn	0.0445688
ssa18	5998579	mypn	0.00076153
ssa18	6504463	fam204a	0.0420172
ssa18	7662303	LOC106576791	0.0485887
ssa18	12707790	LOC106576704	0.0212554
ssa18	16047823	vrk2	0.00365201
ssa18	20096387	LOC106577038	0.0165406
ssa18	23890941	LOC106577124	0.0471012
ssa18	23913057	LOC106577124	0.0440281
ssa18	28497612	lrmda	0.00247823
ssa18	33081017	LOC106577302	0.0140549
ssa18	33798490	LOC106577315	0.0349257
ssa18	37846863	LOC106577413	0.0104191
ssa18	38520024	LOC106577438	0.0117247
ssa18	40308205	etnppl	0.0125647
ssa18	40343164	col25a1	0.0104347
ssa18	40372274	col25a1	0.0256416
ssa18	40386134	col25a1	0.0349257
ssa18	40744211	col25a1	0.0101819
ssa18	42601534	LOC106577482	0.0348343
ssa18	42619403	LOC106577482	0.0460726
ssa18	43681275	LOC106577701	0.020394
ssa18	43687295	LOC106577701	0.0212478
ssa18	46153865	LOC106577528	0.0163087
ssa18	46157619	LOC106577529	0.0203612
ssa18	46157900	LOC106577529	0.0161387
ssa18	46237492	LOC106577533	0.0167622
ssa18	46274135	LOC106577537	0.0115635
ssa18	46274136	LOC106577537	0.00767163
ssa18	46734048	LOC106577539	0.0489004
ssa18	46780243	LOC106577539	0.0478586
ssa18	46794789	LOC106577539	0.0478586
ssa18	47038491	LOC106577539	0.0256416
ssa18	47289626	LOC106577539	0.0266381
ssa18	48453541	LOC106577569	0.0120747
ssa18	48460307	LOC106577569	0.0120747
ssa18	48516115	LOC106577570	0.00402169
ssa18	48516447	LOC106577570	0.00402169
ssa18	48524119	LOC106577570	0.00432119
ssa18	48530723	LOC106577570	0.00321316
ssa18	48533821	LOC106577570	0.00321316
ssa18	48536803	LOC106577570	0.0113379
ssa18	48539468	LOC106577570	0.00685459
ssa18	48541683	LOC106577570	0.00321316
ssa18	48547259	LOC106577570	0.00295414
ssa18	48576909	LOC106577570	0.00545282
ssa18	48578753	LOC106577570	0.0289568
ssa18	51903048	LOC106577623	0.0203518
ssa18	51905732	LOC106577623	0.00551178
ssa18	53230959	sst5	0.0200078
ssa18	68492686	LOC106578154	0.000269263
ssa18	68493850	LOC106578154	0.000314383
ssa19	8253899	pld1	0.0443521
ssa19	8253963	pld1	0.000463061
ssa19	8260709	pld1	0.0448149
ssa19	9848850	LOC106578417	0.044463
ssa19	10056752	LOC106578422	0.0297061
ssa19	18539637	mpp7a	4.89296e-05
ssa19	18557127	mpp7a	5.17283e-07
ssa19	18569116	mpp7a	5.94947e-05
ssa19	18602884	mpp7a	0.0119243
ssa19	18605858	mpp7a	0.0140068
ssa19	18606634	mpp7a	0.0235669
ssa19	19204798	jcada	0.0469171
ssa19	46418547	LOC106578973	0.0121065
ssa19	46425269	LOC106578973	0.0227067
ssa19	46807231	grid1b	0.0187759
ssa19	46813974	grid1b	0.00978827
ssa19	46814543	grid1b	0.0209282
ssa19	46853122	grid1b	0.0192643
ssa19	46865910	grid1b	0.0120317
ssa19	74493120	LOC106579614	0.000981976
ssa19	75765706	LOC106579676	0.00116988
ssa19	77124832	LOC106579688	4.5517e-07
ssa19	77173861	LOC106579687	2.11383e-05
ssa19	77184460	LOC106579687	0.00025614
ssa19	80007097	LOC106579742	0.0133588
ssa20	147454	col4a4	0.010082
ssa20	152893	col4a4	0.0427913
ssa20	694869	LOC106579787	0.00220241
ssa20	716128	LOC106579787	0.00140664
ssa20	814651	LOC106579787	6.1973e-05
ssa20	857471	mb21d2	1.01776e-11
ssa20	873942	LOC106579790	1.64632e-14
ssa20	886967	LOC106579790	1.12924e-15
ssa20	969504	atg16l1	6.56851e-06
ssa20	981369	atg16l1	0.000156302
ssa20	981684	atg16l1	0.000156302
ssa20	1012747	LOC106579793	0.000266283
ssa20	1016459	LOC106579793	1.33651e-06
ssa20	1087012	LOC106579794	7.2031e-16
ssa20	1088919	LOC106579794	3.7311e-10
ssa20	1134528	LOC106579797	6.76912e-05
ssa20	1194501	LOC106579798	1.98866e-07
ssa20	6613863	LOC106580171	0.00472712
ssa20	6774093	LOC106580171	0.0167948
ssa20	16921711	LOC106580022	0.00878654
ssa20	17229110	LOC106579992	0.0066558
ssa20	17251768	LOC106579992	0.0129898
ssa20	17257842	LOC106579992	0.0391878
ssa20	19733696	LOC106579932	0.0220453
ssa20	23480649	LOC106579856	0.00830816
ssa20	23723876	disp3	0.0342494
ssa20	24120541	adb4c	0.0412263
ssa20	27029371	rasl10a	0.00410193
ssa20	27090078	gas2l1	0.0053952
ssa20	27106262	gas2l1	0.0219557
ssa20	27302127	LOC106580324	0.00450761
ssa20	29426909	LOC106580482	0.0447354
ssa20	30297553	LOC106580440	0.0140341
ssa20	36380389	LOC106580537	0.0275895
ssa20	36480860	ccdc183	0.0491337
ssa20	37835961	LOC106580571	0.023751
ssa20	37872697	LOC106580569	0.0282149
ssa20	37872756	LOC106580569	0.0210892
ssa20	37873458	LOC106580569	0.0236401
ssa20	37874654	LOC106580569	0.0425639
ssa20	37891394	LOC106580567	0.0132707
ssa20	41144785	trmt9b	0.0453056
ssa20	41151267	trmt9b	0.0384011
ssa20	41280699	fry	0.000770649
ssa20	41765857	wdr95	0.0110254
ssa20	41770723	wdr95	0.00434937
ssa20	41878119	LOC106580643	0.0159808
ssa20	41913125	lrch3	0.0237398
ssa20	41983408	lrch3	0.0170622
ssa20	42369978	mmp23bb	0.0133588
ssa20	42387787	serp1	0.00293879
ssa20	42409501	tsen34	0.00338227
ssa20	42409647	tsen34	0.00338227
ssa20	42433539	mindy4b	0.0234171
ssa20	42441563	mindy4b	0.00561268
ssa20	42445501	mindy4b	0.00338227
ssa20	42446509	mindy4b	0.0388445
ssa20	42447430	mindy4b	0.00338227
ssa20	42517810	gpr171	0.00671912
ssa20	42520794	gpr171	0.00647536
ssa20	42567664	LOC106580698	0.00468442
ssa20	42567702	LOC106580698	0.0318107
ssa20	42777516	ece2b	0.0320613
ssa20	42931660	rffl	0.0305561
ssa20	42932098	rffl	0.0323416
ssa20	43453266	LOC106580677	0.00747759
ssa20	43473069	LOC106580678	0.00449114
ssa20	43474596	LOC106580678	0.00405059
ssa20	43474670	LOC106580678	0.00405059
ssa20	43476449	LOC106580678	0.00405059
ssa20	43484359	mmp28	0.00405059
ssa20	43484613	mmp28	0.00405059
ssa20	43608959	LOC106580682	0.00143933
ssa20	43614819	LOC106580682	0.00181774
ssa20	43632602	LOC106580682	0.015601
ssa20	45980187	LOC106580748	0.0433628
ssa20	46020644	LOC106580749	0.0259448
ssa20	46025070	LOC106580749	0.0233106
ssa20	46025105	LOC106580749	0.0247883
ssa20	46039727	LOC106580749	0.0244885
ssa20	46043212	LOC106580749	0.0254052
ssa20	46043310	LOC106580749	0.0211412
ssa20	46052410	LOC106580749	0.0233106
ssa20	46063046	LOC100380674	0.0256885
ssa20	46296614	LOC106580757	0.0414705
ssa20	46317749	LOC100195029	0.000859683
ssa20	46318272	LOC100195029	0.00198555
ssa20	46319355	LOC100195029	0.000776452
ssa20	46319858	LOC100195029	0.00074486
ssa20	46320213	LOC100195029	0.000667877
ssa20	46335829	LOC106580759	0.0149338
ssa20	51050315	LOC106580907	0.0192854
ssa20	51131774	LOC106580907	1.10178e-05
ssa20	51197539	LOC106580911	0.00225255
ssa20	51364476	LOC106580945	3.16787e-08
ssa20	51537263	LOC106580920	0.0456206
ssa20	51550252	LOC106580920	0.01702
ssa20	51573965	LOC106580920	0.035863
ssa20	51574734	LOC106580920	0.0473546
ssa20	53064298	LOC106580942	0.030668
ssa20	53070554	LOC106580942	0.0276055
ssa20	56024205	LOC106581035	0.00429895
ssa20	56034029	crb12	0.013444
ssa20	56035691	crb12	0.0245957
ssa20	56036801	crb12	0.00429895
ssa20	56056417	LOC106581036	0.0277632
ssa20	56064188	LOC106581036	0.031081
ssa20	56539124	LOC106581047	0.00718007
ssa20	59478685	LOC106581162	0.0043807
ssa20	59480002	LOC106581162	0.00474053
ssa20	59497395	LOC106581162	1.0729e-05
ssa20	59499984	LOC106581162	5.62178e-06
ssa20	59504391	LOC106581160	4.72878e-06
ssa20	59821857	LOC106581153	0.0490593
ssa20	59821923	LOC106581153	0.0171962
ssa20	62545035	LOC106581099	0.00738413
ssa20	63108194	LOC106581098	0.0445195
ssa20	63175808	LOC106581097	0.0425558
ssa20	63852540	LOC106581230	9.64142e-06
ssa20	63895547	LOC106581230	9.64142e-06
ssa20	63911748	LOC106581230	3.72466e-05
ssa20	63918071	LOC106581230	0.0375667
ssa20	64160747	siae	9.96197e-06
ssa20	64826855	LOC106581239	0.0216911
ssa20	64844045	LOC106581239	2.31413e-07
ssa20	64986618	LOC106581247	0.00306713
ssa20	65432317	LOC106581254	4.23713e-09
ssa20	65432317	LOC106581257	4.23713e-09
ssa20	72986055	LOC106581393	0.0461007
ssa20	73187661	LOC106581387	9.07792e-05
ssa20	73338272	LOC106581391	4.27042e-05
ssa20	76681461	LOC106581438	0.0333212
ssa20	80996807	LOC106581537	0.0387377
ssa21	397622	LOC106581613	3.55119e-05
ssa21	427483	LOC106581613	1.3762e-05
ssa21	433769	LOC106581613	1.23248e-05
ssa21	470604	LOC106581613	7.02444e-10
ssa21	4467275	fgf14	0.00112492
ssa21	13217738	LOC106581831	3.42041e-06
ssa21	13218414	LOC106581831	2.77616e-07
ssa21	13222804	LOC106581831	2.83462e-06
ssa21	13271230	LOC106581831	0.00072412
ssa21	13764808	kcnj3	0.0421676
ssa21	14191948	LOC106581817	0.0273786
ssa21	14656363	baz2b	0.0349257
ssa21	14656435	baz2b	0.0279124
ssa21	14713152	baz2b	0.0302071
ssa21	14718194	baz2b	0.0302071
ssa21	14726617	baz2b	0.0302071
ssa21	14727929	baz2b	0.0302071
ssa21	14767573	rbms1	0.0137781
ssa21	14770905	rbms1	0.030668
ssa21	14773693	rbms1	0.0145157
ssa21	14958293	LOC106581724	0.000887804
ssa21	14959069	LOC106581724	0.000474829
ssa21	15008302	ifih1	4.1564e-09
ssa21	15037674	LOC106581803	0.0100111
ssa21	15443499	scn1laa	0.0431026
ssa21	15444118	scn1laa	0.0460433
ssa21	16649716	LOC106581763	0.0353012
ssa21	16650271	LOC106581763	0.0432429
ssa21	16734746	LOC106581759	0.0273786
ssa21	16766561	LOC106581759	0.0150647
ssa21	16767344	LOC106581759	0.00416779
ssa21	16768593	LOC106581759	0.00388898
ssa21	16774304	LOC106581759	0.021049
ssa21	16807616	LOC106581757	0.001609
ssa21	16807977	LOC106581757	0.0015271
ssa21	16809268	LOC106581757	0.00207879
ssa21	20846805	igfbp-2b2	0.00618103
ssa21	20989964	LOC106581928	0.00660736
ssa21	20991115	LOC106581928	0.00660736
ssa21	21017279	LOC106581928	0.00660736
ssa21	21072046	col5a2a	0.000226513
ssa21	21084025	col5a2a	0.000570033
ssa21	21096835	col5a2a	2.27187e-05
ssa21	21208576	gulp1a	0.00592406
ssa21	21223066	gulp1a	0.0413646
ssa21	21231104	gulp1a	0.0300558
ssa21	21313842	gulp1a	0.0342494
ssa21	21477287	LOC106581932	0.0136769
ssa21	22558058	cask	0.0349257
ssa21	22559626	cask	0.033985
ssa21	22612684	cask	0.0421629
ssa21	27708355	LOC106582127	0.0388554
ssa21	28017053	LOC106582126	0.044463
ssa21	28300049	gsk3b	0.0120756
ssa21	28339141	LOC106582119	0.00931394
ssa21	28339500	LOC106582119	0.0182774
ssa21	28344650	LOC106582119	0.00931394
ssa21	38763274	LOC106582292	0.00685422
ssa21	41811403	sema5b	0.00743394
ssa21	41869385	sema5b	0.0256885
ssa21	48198849	LOC106582433	0.035863
ssa21	50126603	LOC106582452	0.0370534
ssa21	50155670	LOC106582452	0.0352886
ssa21	50192327	LOC106582452	0.0352146
ssa21	50195949	LOC106582452	0.034412
ssa21	50196069	LOC106582452	0.032824
ssa22	1551190	LOC106582631	0.00397729
ssa22	1691723	LOC106582631	0.0441832
ssa22	4955340	LOC106582599	0.000989861
ssa22	8396799	LOC106582603	0.024342
ssa22	10884245	LOC106582759	0.00074771
ssa22	10887802	LOC106582759	0.000439455
ssa22	10899200	LOC106582759	0.000157319
ssa22	12011339	LOC106582813	0.0228998
ssa22	12062278	LOC106582813	0.0205669
ssa22	12079651	LOC106582813	0.00577572
ssa22	12079966	LOC106582813	0.00647536
ssa22	12915901	cntn4	0.0403195
ssa22	12915913	cntn4	0.00545948
ssa22	12927650	cntn4	0.00361365
ssa22	13233915	LOC106582846	0.000826009
ssa22	17907398	LOC106583040	0.0302143
ssa22	22019379	plxna2	0.0154484
ssa22	23905909	LOC106582957	0.000419938
ssa22	23909037	LOC106582957	0.000600821
ssa22	23909082	LOC106582957	0.000690541
ssa22	23914226	LOC106582957	0.0260543
ssa22	23924890	LOC106582957	0.000127985
ssa22	23967533	LOC106582957	0.000158436
ssa22	23969534	LOC106582957	0.000166967
ssa22	23971573	LOC106582957	0.000205648
ssa22	24039856	LOC106582955	0.00738413
ssa22	24040202	LOC106582955	0.0142131
ssa22	24045427	LOC106582955	0.0408065
ssa22	24068427	LOC106582955	0.0236108
ssa22	24039856	LOC106582956	0.00738413
ssa22	24040202	LOC106582956	0.0142131
ssa22	24045427	LOC106582956	0.0408065
ssa22	24068427	LOC106582956	0.0236108
ssa22	24665091	foxp4	0.0191708
ssa22	25334662	LOC106583134	0.0300258
ssa22	26823072	LOC106583106	0.0175261
ssa22	34467849	LOC106583339	0.00781476
ssa22	40987552	LOC106583491	0.0105755
ssa22	40987552	LOC106583369	0.0105755
ssa22	50122496	rtf2	0.0086988
ssa22	50123877	rtf2	0.00520711
ssa22	50135213	rtf2	0.00986957
ssa22	50140932	rtf2	0.0086988
ssa22	50135213	gcnt7	0.00986957
ssa22	51528186	LOC106583682	0.0319509
ssa22	52408646	LOC106583702	0.0425558
ssa22	53906846	grip2b	0.000185173
ssa22	53970261	grip2b	0.000140832
ssa22	54005114	grip2b	0.000140832
ssa22	54056276	grip2b	0.000140832
ssa22	54056887	grip2b	0.000446485
ssa22	54056276	LOC106583724	0.000140832
ssa22	54056887	LOC106583724	0.000446485
ssa22	56462372	pcbp4	0.0194789
ssa22	57803281	gmppb	0.00143535
ssa22	60407597	si:dkeyp-87e7.4	0.00627736
ssa22	60710410	flnb	1.92855e-05
ssa22	60722500	flnb	0.0450441
ssa22	60855307	slmapa	0.0412263
ssa22	62730989	efcc1	0.00237136
ssa23	542514	LOC106583881	3.71968e-23
ssa23	585089	LOC106583882	4.91938e-18
ssa23	883934	LOC106583888	8.39669e-20
ssa23	1059399	LOC106583883	3.20425e-22
ssa23	1123112	LOC106583886	1.45024e-22
ssa23	1210003	LOC106583929	1.29244e-05
ssa23	1226976	LOC106583929	5.8282e-20
ssa23	1292593	hn1l	4.91938e-18
ssa23	1292713	hn1l	1.10143e-20
ssa23	1332471	LOC106583928	4.9296e-24
ssa23	1342474	LOC106583928	3.66212e-09
ssa23	1400897	LOC106583926	8.06966e-16
ssa23	1475496	LOC106583924	3.87409e-20
ssa23	1476063	LOC106583924	3.52862e-19
ssa23	1477351	LOC106583924	1.86393e-16
ssa23	1477420	LOC106583924	2.02757e-15
ssa23	1481283	LOC106583924	9.50273e-15
ssa23	1481364	LOC106583924	5.67611e-15
ssa23	1481775	LOC106583924	5.67611e-15
ssa23	1609880	LOC106583923	6.76154e-17
ssa23	1616646	LOC106583923	3.64648e-17
ssa23	1666131	LOC106583922	4.02469e-19
ssa23	1667278	LOC106583922	5.82941e-12
ssa23	1722633	LOC106583920	1.17663e-13
ssa23	1766429	LOC106583920	1.88538e-18
ssa23	1794908	LOC106583918	1.15763e-19
ssa23	1937279	LOC106583915	2.83891e-19
ssa23	1962796	LOC106583913	5.67611e-15
ssa23	1963291	LOC106583913	3.26571e-19
ssa23	1998134	LOC106583914	1.59874e-14
ssa23	2014808	LOC106583912	2.1385e-16
ssa23	2045671	LOC106583911	1.39156e-15
ssa23	2088897	LOC106583908	1.94138e-13
ssa23	2159507	rnf25	5.50725e-08
ssa23	2184177	thoc6	3.7268e-16
ssa23	2255827	LOC106583904	3.20425e-22
ssa23	2284630	mk03	5.79095e-20
ssa23	2284898	mk03	5.75395e-19
ssa23	2295447	mk03	2.27599e-29
ssa23	2337139	LOC106583903	2.45031e-16
ssa23	2401123	LOC106583902	5.80515e-09
ssa23	2403800	LOC106583901	2.64773e-09
ssa23	2528489	LOC106583936	1.44512e-21
ssa23	2562791	LOC106583937	2.96887e-13
ssa23	2585819	LOC106583937	3.83246e-13
ssa23	2600250	LOC106583937	9.74306e-16
ssa23	2616856	LOC106583938	9.73128e-14
ssa23	2623875	LOC106583939	1.75276e-15
ssa23	2696318	LOC106583942	9.39773e-20
ssa23	2702164	LOC106583942	4.78543e-23
ssa23	2735201	LOC100380384	4.9947e-21
ssa23	2840885	LOC106583946	1.08668e-20
ssa23	2842289	LOC106583946	3.20425e-22
ssa23	2858347	LOC106583946	2.21458e-22
ssa23	2971259	LOC106583948	2.21458e-22
ssa23	2971764	LOC106583948	2.21458e-22
ssa23	2973012	LOC106583948	1.63141e-25
ssa23	2973121	LOC106583948	1.00719e-28
ssa23	2981584	LOC106583948	3.67272e-19
ssa23	3047638	LOC106583948	3.21726e-21
ssa23	3056396	LOC106583948	3.21726e-21
ssa23	3077656	LOC106583948	6.21553e-05
ssa23	3086157	LOC106583948	3.91379e-09
ssa23	3147015	LOC106583950	0.000882527
ssa23	3165792	LOC106583950	2.39681e-13
ssa23	3271539	LOC106583950	2.13234e-16
ssa23	3274942	LOC106583950	2.13234e-16
ssa23	3417691	LOC100136426	3.08249e-11
ssa23	3498142	adgrl4	3.90558e-14
ssa23	3532197	zranb2	2.11788e-21
ssa23	3576121	LOC106583932	4.9946e-19
ssa23	3706719	LOC106583953	0.00400585
ssa23	3738783	LOC106583953	1.35567e-05
ssa23	3746372	LOC106583953	0.00713478
ssa23	3820164	LOC106583956	1.30503e-12
ssa23	3869003	LOC106583958	1.28712e-13
ssa23	4050966	LOC106583961	1.15258e-08
ssa23	4340045	phb2	3.48394e-13
ssa23	4355130	LOC100286589	6.99026e-11
ssa23	4424987	LOC106583966	1.43213e-16
ssa23	4425069	LOC106583966	1.43213e-16
ssa23	4425100	LOC106583966	1.43213e-16
ssa23	4427969	LOC106583966	1.36115e-18
ssa23	4429075	LOC106583966	1.24119e-13
ssa23	4464961	LOC106583966	2.42595e-16
ssa23	4465619	LOC106583966	3.54926e-17
ssa23	4474106	LOC106583968	8.53152e-16
ssa23	4575398	LOC106583933	4.43496e-07
ssa23	4577937	LOC106583933	3.42155e-07
ssa23	4581015	LOC106583933	4.55003e-07
ssa23	4613644	LOC106583933	1.46353e-12
ssa23	4646200	LOC106583933	9.80171e-17
ssa23	4656708	LOC106583933	0.0060015
ssa23	4741442	LOC106583972	4.39037e-09
ssa23	5701999	nek7	9.10855e-14
ssa23	5771537	nek7	4.69267e-12
ssa23	5788310	nek7	3.74845e-15
ssa23	5848711	LOC106583981	9.24965e-06
ssa23	5849480	LOC106583981	1.0203e-05
ssa23	5849999	LOC106583981	2.35459e-09
ssa23	6128507	LOC106584002	0.00931394
ssa23	6290012	LOC106584006	1.52512e-10
ssa23	6296066	LOC106584006	5.86191e-13
ssa23	6308385	LOC106584006	1.75481e-12
ssa23	6443787	LOC106584008	8.01587e-08
ssa23	6476532	LOC106584009	8.61125e-10
ssa23	6481617	LOC106584009	2.81648e-08
ssa23	6482160	LOC106584009	2.45528e-11
ssa23	6487936	LOC106584009	3.49006e-09
ssa23	6488050	LOC106584009	3.49006e-09
ssa23	6541919	LOC106584009	0.00120454
ssa23	6578184	LOC106584009	5.31736e-05
ssa23	6624028	LOC106583985	0.000335835
ssa23	6627387	LOC106583985	0.000371047
ssa23	6723863	LOC106583985	7.88039e-06
ssa23	6845526	LOC106583986	0.000191705
ssa23	6871572	LOC106584010	3.56387e-05
ssa23	6881307	LOC106584010	2.70077e-05
ssa23	7097638	LOC106584012	0.000218749
ssa23	7097771	LOC106584012	0.000218749
ssa23	7140240	LOC106584012	3.20432e-09
ssa23	7152550	LOC106584012	0.0383126
ssa23	7169703	LOC106584012	0.0273066
ssa23	7200700	LOC106584012	0.00195115
ssa23	7205008	LOC106584012	0.0313584
ssa23	7212631	LOC106584012	0.0013688
ssa23	7229841	LOC106584012	0.0313584
ssa23	7276303	LOC106584012	7.14171e-11
ssa23	7325209	LOC106584012	0.000823261
ssa23	7334484	LOC106584012	0.0387377
ssa23	7343792	LOC106584012	0.0387377
ssa23	7344045	LOC106584012	0.0470522
ssa23	7344371	LOC106584012	0.0461986
ssa23	7344595	LOC106584012	0.0385996
ssa23	7346662	LOC106584012	0.0387377
ssa23	7347059	LOC106584012	0.0387377
ssa23	7347807	LOC106584012	0.0255266
ssa23	7355967	LOC106584012	0.0300216
ssa23	7373853	LOC106584012	0.0183175
ssa23	7594843	pomgnt1	0.0311953
ssa23	7618583	pomgnt1	1.19131e-10
ssa23	7651548	LOC106584017	4.83744e-07
ssa23	7708732	LOC106584020	0.00184461
ssa23	7717330	LOC106584020	0.00388898
ssa23	7718306	LOC106584020	0.00444252
ssa23	8022415	LOC106584023	1.50692e-12
ssa23	8025569	LOC106584023	2.4531e-11
ssa23	8030941	LOC106584023	3.34265e-06
ssa23	8072770	LOC106584023	4.45992e-05
ssa23	8075879	LOC106584023	9.68904e-07
ssa23	8076158	LOC106584023	3.33989e-06
ssa23	8087722	LOC106584023	5.93571e-06
ssa23	8117115	LOC106584023	1.32023e-10
ssa23	8155612	LOC106584023	0.0248676
ssa23	8206898	LOC106584023	9.84256e-06
ssa23	8249242	LOC106584025	2.43494e-09
ssa23	8273539	LOC106584025	0.013444
ssa23	8280819	LOC106584025	5.03357e-10
ssa23	8283146	LOC106584025	2.22264e-05
ssa23	8302809	LOC106584025	8.58834e-11
ssa23	8335671	LOC106584025	2.25197e-05
ssa23	8416415	LOC106584026	1.78177e-06
ssa23	8417289	LOC106584026	6.62082e-07
ssa23	8456810	LOC106584026	0.000458396
ssa23	8457144	LOC106584026	0.000169616
ssa23	8457615	LOC106584026	0.000121584
ssa23	8459414	LOC106584026	4.29648e-05
ssa23	8475884	LOC106584026	5.851e-05
ssa23	8897344	LOC100194572	7.75539e-08
ssa23	8897500	LOC100194572	6.02478e-07
ssa23	8897912	LOC100194572	6.10544e-07
ssa23	8903091	LOC100194572	1.07877e-06
ssa23	8904057	LOC100194572	1.34727e-05
ssa23	8942915	LOC106584030	2.48352e-05
ssa23	8954328	LOC106584030	0.000327286
ssa23	9061272	LOC106584030	0.00592403
ssa23	9067562	LOC106584030	0.0380097
ssa23	9181175	LOC106584031	2.651e-06
ssa23	9181641	LOC106584031	2.22092e-05
ssa23	9182360	LOC106584031	2.04608e-08
ssa23	9186127	LOC106584031	0.00167501
ssa23	9237683	LOC106584031	0.0053952
ssa23	9244174	LOC106584031	0.00767163
ssa23	9271822	LOC106584032	0.0358979
ssa23	9277478	LOC106584032	8.54867e-09
ssa23	9903973	LOC106584037	0.0378787
ssa23	9911065	LOC106584037	0.000425712
ssa23	10146303	LOC106584041	0.0423644
ssa23	10474419	LOC106584045	0.00151076
ssa23	11269778	LOC106584061	0.0135722
ssa23	11964211	LOC106584067	0.0179024
ssa23	12102737	LOC106584068	0.0432621
ssa23	12274937	LOC106584070	0.00835079
ssa23	12324153	LOC106584070	0.00835079
ssa23	12326752	LOC106584070	0.00835079
ssa23	12326816	LOC106584070	0.00835079
ssa23	12387546	LOC106584072	0.0324522
ssa23	12405015	LOC106584072	0.0325925
ssa23	12445427	LOC106584074	0.0105246
ssa23	13281832	LOC106584199	0.0355338
ssa23	13302360	LOC106584199	0.0355338
ssa23	13320659	LOC106584199	0.03903
ssa23	13326480	LOC106584199	0.0355338
ssa23	13367222	LOC106584200	0.0273066
ssa23	13380651	LOC106584198	0.0492795
ssa23	13386204	LOC106584198	0.0492795
ssa23	13430505	LOC100136418	0.04008
ssa23	15030147	LOC106584181	0.00368687
ssa23	20265807	pdgfra	0.00624922
ssa23	20277220	pdgfra	0.0303167
ssa23	20277710	pdgfra	0.00468442
ssa23	20661973	scfd2	0.0381736
ssa23	44626564	LOC106584753	0.0342494
ssa23	44648065	LOC106584753	0.0244044
ssa23	44879071	gas2	0.00220436
ssa23	44934931	fancf	0.0353093
ssa24	4210336	LOC106585224	0.000612652
ssa24	4211641	LOC106585224	0.000612652
ssa24	4267970	LOC106585224	0.0349928
ssa24	4268141	LOC106585224	0.0473546
ssa24	4527262	LOC106585221	0.0466285
ssa24	5259558	ipo11	0.0386172
ssa24	5737704	ghra	0.0255975
ssa24	5738311	ghra	0.0255975
ssa24	5865028	znf131	0.0241144
ssa24	7475928	LOC106585162	0.031236
ssa24	8691949	LOC106585137	0.00669362
ssa24	8692216	LOC106585137	0.00739918
ssa24	8692695	LOC106585137	0.0092658
ssa24	10317667	LOC106585115	0.00345748
ssa24	10317942	LOC106585115	0.0333089
ssa24	13459347	LOC106585070	0.00167851
ssa24	13461922	LOC106585070	0.00107023
ssa24	13472259	LOC106585070	2.67925e-06
ssa24	13506099	rasf2	0.0327085
ssa24	13539301	LOC106585068	0.0437261
ssa24	13539484	LOC106585068	0.0214403
ssa24	13542793	LOC106585068	0.019931
ssa24	13558155	LOC106585066	0.00942171
ssa24	14207343	LOC106585044	0.00791448
ssa24	14293562	LOC106585041	0.014105
ssa24	14298754	LOC106585041	0.0171332
ssa24	14299470	LOC106585041	0.0262738
ssa24	15404268	LOC106585006	0.0119267
ssa24	15410082	LOC106585006	0.0106427
ssa24	15413129	LOC106585006	0.0209262
ssa24	15429669	LOC106585005	0.0182774
ssa24	16906351	LOC106585259	0.0222745
ssa24	17108817	LOC106585261	0.0117394
ssa24	17141380	LOC106585261	0.00932459
ssa24	17297905	LOC106585267	0.0274719
ssa24	17344662	LOC106585267	0.0411825
ssa24	30665688	pcsk5b	0.036969
ssa24	32285306	LOC106585644	0.00381228
ssa24	32285681	LOC106585644	0.00363369
ssa24	32438662	ntng2a	0.0149909
ssa24	33565754	LOC106585770	0.000436908
ssa24	33572501	LOC106585770	0.000335835
ssa24	33701837	LOC106585767	0.000272251
ssa24	33736310	LOC106585767	0.00988214
ssa24	34240027	LOC106585765	0.000759065
ssa24	34256634	LOC106585765	0.000759065
ssa24	34276715	LOC106585765	0.000600821
ssa24	34278985	LOC106585765	0.000786866
ssa24	34279072	LOC106585765	0.000851106
ssa24	34279877	LOC106585765	0.000759065
ssa24	34287246	LOC106585765	0.000810863
ssa24	34323008	LOC106585765	0.000662621
ssa24	34347939	LOC106585765	0.000810863
ssa24	34432393	LOC106585765	0.000662621
ssa24	34632267	LOC106585764	0.00076796
ssa24	34632315	LOC106585764	0.00100931
ssa24	34633224	LOC106585764	0.000958695
ssa24	34634617	LOC106585764	0.000958695
ssa24	34638404	LOC106585764	0.000731263
ssa24	34661473	LOC106585763	0.000515242
ssa24	34663892	LOC106585763	0.000518787
ssa24	34663965	LOC106585763	0.000602531
ssa24	34690001	LOC106585763	0.00104178
ssa24	34695882	LOC106585763	0.000367653
ssa24	34703344	LOC106585763	0.000428863
ssa24	34704482	LOC106585763	0.000367653
ssa24	34706645	LOC106585763	0.000429751
ssa24	34784043	LOC106585761	0.000367653
ssa24	34907796	LOC106585749	0.000367653
ssa24	34971936	ttc37	0.0460433
ssa24	35130139	LOC106585748	0.0490397
ssa24	35226728	LOC106585748	0.0107885
ssa24	40291965	LOC106585867	9.99441e-08
ssa24	40298954	LOC106585867	6.03907e-06
ssa24	41426628	LOC106585897	0.0133022
ssa24	42073503	LOC106585906	0.044463
ssa24	42564606	LOC106585913	0.00184302
ssa24	42576998	LOC106585913	0.00184302
ssa24	42582588	LOC106585913	0.00177913
ssa24	42585782	LOC106585913	0.00184302
ssa24	42731794	LOC106585916	0.0301448
ssa24	42736929	LOC106585916	0.0333369
ssa24	42737164	LOC106585916	0.0324546
ssa24	43956965	ccno	0.0459594
ssa24	47370916	cfap299	3.94226e-05
ssa25	2682675	LOC106586049	7.16054e-06
ssa25	2728275	LOC106586049	0.0244322
ssa25	2751330	LOC106586049	4.44302e-09
ssa25	3762821	LOC100380858	0.0499033
ssa25	3768656	LOC100380858	0.043509
ssa25	12362393	LOC106586176	0.00351006
ssa25	12363601	LOC106586176	0.0300216
ssa25	12369729	LOC106586176	0.0358252
ssa25	12377961	LOC106586176	0.0360548
ssa25	12389014	LOC106586176	0.0285258
ssa25	12392134	LOC106586176	0.0285258
ssa25	12399181	LOC106586176	0.0285258
ssa25	12399667	LOC106586176	0.0285102
ssa25	12412345	LOC106586176	0.0145847
ssa25	12415437	LOC106586176	0.0285258
ssa25	12416601	LOC106586176	0.0285258
ssa25	12440235	LOC106586176	0.0221554
ssa25	12440317	LOC106586176	0.0177409
ssa25	12450501	LOC106586176	0.0183121
ssa25	12984922	LOC106586190	0.0207425
ssa25	13011164	LOC106586190	0.0415062
ssa25	13025559	LOC106586190	0.00336823
ssa25	13038002	LOC106586190	0.000194007
ssa25	13116903	LOC106586191	0.00931394
ssa25	13129653	LOC106586191	0.00618103
ssa25	15455107	LOC106586256	0.0199446
ssa25	15796954	LOC106586265	2.05764e-07
ssa25	15835436	LOC106586266	1.77833e-07
ssa25	15839675	LOC106586266	5.79521e-19
ssa25	15955530	uggt2	0.0415183
ssa25	16386681	LOC106586274	0.0254052
ssa25	16619295	ahr2b	0.00485887
ssa25	16621547	ahr2b	0.0411837
ssa25	16633354	ahr2b	0.000817238
ssa25	16637551	ahr2b	0.000925365
ssa25	16689209	LOC106586278	9.42688e-05
ssa25	16694072	LOC106586278	8.20979e-05
ssa25	16748772	LOC106586280	8.20979e-05
ssa25	16755625	LOC106586280	0.000276422
ssa25	16756248	LOC106586280	0.000276422
ssa25	16757609	LOC106586280	0.000232111
ssa25	16761890	LOC106586280	0.000213089
ssa25	16762623	LOC106586280	0.000276422
ssa25	16762747	LOC106586280	0.000276422
ssa25	16763589	LOC106586280	0.000243647
ssa25	16897176	LOC106586279	0.00327331
ssa25	16897206	LOC106586279	0.00327331
ssa25	16904990	LOC106586279	0.00291622
ssa25	16913248	LOC106586279	0.0341011
ssa25	16992534	LOC106586279	0.0292338
ssa25	19561236	LOC106586301	0.00222676
ssa25	21114998	LOC106586374	0.0377923
ssa25	21115048	LOC106586374	0.0392215
ssa25	22144792	LOC106586418	0.00406278
ssa25	22263329	LOC106586418	0.0470522
ssa25	22968808	LOC106586430	0.00489898
ssa25	23400168	LOC106586434	9.19309e-05
ssa25	23450984	LOC106586434	0.000273858
ssa25	23468523	LOC106586434	0.000207623
ssa25	23685236	LOC106586434	0.0326248
ssa25	23736910	LOC106586434	0.00542137
ssa25	27154845	LOC106586468	0.000431174
ssa25	28044394	rubcnl	0.0335197
ssa25	28047494	rubcnl	0.000253618
ssa25	29069279	tsc22d1	2.83394e-05
ssa25	29074517	tsc22d1	0.0456887
ssa25	29077374	tsc22d1	0.0456902
ssa25	29079502	tsc22d1	0.00139131
ssa25	29289066	ranbp2	0.00620651
ssa25	29291681	ranbp2	0.0109355
ssa25	29293190	ranbp2	3.08231e-11
ssa25	29296364	ranbp2	0.0421629
ssa25	29344654	LOC106586532	5.51463e-13
ssa25	29585616	LOC106586545	4.48641e-07
ssa25	29585771	LOC106586545	1.47157e-07
ssa25	29586179	LOC106586545	2.54049e-05
ssa25	29770582	LOC106586540	6.75452e-06
ssa25	29810513	LOC106586540	0.00188941
ssa25	29810534	LOC106586540	0.00104027
ssa25	29817071	LOC106586540	0.00320434
ssa25	29828319	LOC106586540	1.43755e-08
ssa25	29839825	LOC106586540	0.000200737
ssa25	30171725	LOC106586535	0.000228106
ssa25	30178292	LOC106586535	0.00237201
ssa25	34905418	LOC106586659	0.0241372
ssa25	35140102	LOC106586663	0.0187836
ssa25	39555743	st6gal2	0.0140676
ssa25	44277494	LOC106586841	0.0273066
ssa25	44492880	wdr4	1.31527e-05
ssa25	44518369	pde9a	0.00114541
[truncated: 180 more rows]

## Sheet: Supplementary Table 2
	Supplementary Table 2 - WGS PCANGSD outliers with overlapping gene symbols
	Chromosome	Position	Gene symbol	qvalue
	ssa01	162183	LOC106607996	0.0211576
	ssa01	1258297	LOC106562536	0.0301843
	ssa01	2046092	wdr32	0.0303278
	ssa01	2417131	paplna	0.0412027
	ssa01	2418771	paplna	0.0464091
	ssa01	2421878	paplna	0.0296617
	ssa01	3031955	rtf1	0.0151763
	ssa01	3032631	rtf1	0.0486589
	ssa01	3033159	rtf1	0.0479127
	ssa01	4427973	sos2	0.0211519
	ssa01	4428006	sos2	0.0458225
	ssa01	4446213	LOC106602591	0.00789648
	ssa01	4446333	LOC106602591	0.00598659
	ssa01	4449379	LOC106602591	0.00600391
	ssa01	4459462	LOC106602591	0.00730827
	ssa01	4801494	LOC106603281	0.0145669
	ssa01	8251186	mdga2a	0.0085924
	ssa01	10258395	qkia	0.00651217
	ssa01	10261704	qkia	0.00559555
	ssa01	10262770	qkia	0.0152665
	ssa01	10262871	qkia	0.00434013
	ssa01	10276062	qkia	0.0363408
	ssa01	10280367	qkia	0.0323548
	ssa01	10280390	qkia	0.0325721
	ssa01	10280965	qkia	0.0418443
	ssa01	10280966	qkia	0.0426302
	ssa01	10294814	qkia	0.0449521
	ssa01	10297043	qkia	0.0260745
	ssa01	10297317	qkia	0.0385783
	ssa01	10297323	qkia	0.0427723
	ssa01	10300111	qkia	0.0178752
	ssa01	10980625	LOC106562352	0.0079633
	ssa01	11058860	LOC106562880	0.0404414
	ssa01	11058957	LOC106562880	0.043296
	ssa01	14535955	LOC106567189	0.0389208
	ssa01	14538625	LOC106567189	0.00394624
	ssa01	14589879	LOC106567684	0.00871718
	ssa01	14594834	LOC106567684	0.00970639
	ssa01	14772489	LOC106568712	0.0300061
	ssa01	14772490	LOC106568712	0.0296863
	ssa01	14861665	LOC106569018	0.0278424
	ssa01	14987499	LOC106569018	0.0327601
	ssa01	14995758	LOC106569018	0.0468297
	ssa01	15004908	LOC106569018	0.0497889
	ssa01	15006556	LOC106569018	0.0442562
	ssa01	15006629	LOC106569018	0.048657
	ssa01	16440999	ush2a	0.0405086
	ssa01	16450573	ush2a	0.0481452
	ssa01	18522864	kbtbd11	0.0451743
	ssa01	18543041	LOC106574720	0.0438352
	ssa01	18711520	LOC106575065	0.0358452
	ssa01	18713069	LOC106575065	0.0326431
	ssa01	18824199	LOC106575065	0.0453124
	ssa01	18848916	LOC106575065	0.0382112
	ssa01	18850282	LOC106575065	0.021357
	ssa01	18852341	LOC106575065	0.0324324
	ssa01	18859128	LOC106575065	0.0374142
	ssa01	19335110	mocs3	0.041777
	ssa01	19338878	LOC106575860	0.0462503
	ssa01	19345563	LOC106575860	0.0249741
	ssa01	19346186	LOC106575860	0.0440536
	ssa01	19350725	LOC106575860	0.0410128
	ssa01	20376353	LOC106579139	0.0479954
	ssa01	20391903	clic4	0.0314479
	ssa01	20394714	clic4	0.0314821
	ssa01	20403127	clic4	0.0250482
	ssa01	21821392	mthfd1b	0.0374532
	ssa01	21823962	mthfd1b	0.0306286
	ssa01	21824981	mthfd1b	0.0489384
	ssa01	21881943	LOC106581812	0.0454391
	ssa01	21906613	LOC106581812	0.0439323
	ssa01	21907207	LOC106581812	0.0468413
	ssa01	21907762	LOC106581812	0.0478096
	ssa01	21917985	LOC106581812	0.0433097
	ssa01	21918138	LOC106581812	0.0443752
	ssa01	22001820	LOC106581963	0.0238692
	ssa01	22004099	LOC106581963	0.0419849
	ssa01	22005776	LOC106581963	0.0364899
	ssa01	22012561	LOC106581963	0.0390493
	ssa01	22018919	LOC106581963	0.0363503
	ssa01	22020283	LOC106581963	0.0316316
	ssa01	22025996	LOC106581963	0.0360741
	ssa01	22040658	zfyve19	0.0320464
	ssa01	22041807	zfyve19	0.0371683
	ssa01	22050179	zgc:162989	0.0281308
	ssa01	22054318	zgc:162989	0.032543
	ssa01	22054416	zgc:162989	0.0259126
	ssa01	22054417	zgc:162989	0.0276498
	ssa01	22062141	zgc:162989	0.031336
	ssa01	22077599	spit1	0.0485725
	ssa01	22081839	spit1	0.0460144
	ssa01	22092919	LOC106582172	0.042738
	ssa01	22095510	LOC106582172	0.0430255
	ssa01	22104745	LOC106582172	0.0493482
	ssa01	22120679	LOC106582172	0.0328094
	ssa01	22120680	LOC106582172	0.036725
	ssa01	22120777	LOC106582172	0.0435581
	ssa01	22123740	LOC106582172	0.0400972
	ssa01	22124550	LOC106582172	0.0437697
	ssa01	22127177	LOC106582172	0.0383745
	ssa01	22127890	LOC106582172	0.0426119
	ssa01	22128037	LOC106582172	0.0409071
	ssa01	22177756	LOC106583826	0.0422709
	ssa01	22186216	LOC106582486	0.0444782
	ssa01	22226991	LOC106582637	0.0491208
	ssa01	22251569	LOC106582637	0.0264543
	ssa01	22267280	LOC106582697	0.0478195
	ssa01	22269992	LOC106582697	0.0479403
	ssa01	22270969	LOC106582697	0.044522
	ssa01	22283062	siva1	0.0490929
	ssa01	22283063	siva1	0.0473188
	ssa01	22286830	siva1	0.0444473
	ssa01	22295923	siva1	0.0487084
	ssa01	22296727	adssl2	0.0496463
	ssa01	22297042	adssl2	0.0411177
	ssa01	22299039	adssl2	0.0488873
	ssa01	22299088	adssl2	0.0470585
	ssa01	22302693	adssl2	0.0456316
	ssa01	22303138	adssl2	0.0453316
	ssa01	22317068	LOC100380739	0.0372055
	ssa01	22321957	LOC106582786	0.049609
	ssa01	22324550	LOC106582786	0.0342776
	ssa01	22328025	LOC106582786	0.0400164
	ssa01	22336047	LOC106582786	0.0423967
	ssa01	22336052	LOC106582786	0.0426762
	ssa01	22357798	LOC106582929	0.0492583
	ssa01	22358615	LOC106582929	0.0389968
	ssa01	22359405	LOC106582929	0.04906
	ssa01	22360057	LOC106582929	0.0465512
	ssa01	22368055	LOC106582929	0.049844
	ssa01	22369208	LOC106582929	0.0426045
	ssa01	22383000	LOC106582929	0.0399625
	ssa01	22681459	LOC106583292	0.0364992
	ssa01	22683236	LOC106583292	0.0288129
	ssa01	22683237	LOC106583292	0.028853
	ssa01	22683402	LOC106583292	0.0336216
	ssa01	22684227	LOC106583292	0.0486296
	ssa01	22685194	LOC106583292	0.0249108
	ssa01	22685845	LOC106583292	0.0293897
	ssa01	22689887	LOC106583292	0.0175126
	ssa01	22690176	LOC106583292	0.0357804
	ssa01	22691959	LOC106583292	0.0369609
	ssa01	22693187	LOC106583292	0.0228345
	ssa01	22990917	LOC106586878	0.00425201
	ssa01	23304590	acp7	0.0482375
	ssa01	23308582	acp7	0.0341658
	ssa01	23460008	LOC106587655	0.0174845
	ssa01	23466577	LOC106587655	0.014398
	ssa01	23534096	LOC106587737	0.0130803
	ssa01	23535241	LOC106587737	0.0215692
	ssa01	23561895	LOC106588404	0.044474
	ssa01	23601002	LOC106588489	0.0479786
	ssa01	23602365	LOC106588489	0.0461636
	ssa01	23602496	LOC106588489	0.0441853
	ssa01	23609170	LOC106588489	0.0490649
	ssa01	23610253	LOC106588489	0.0450131
	ssa01	23627013	LOC106588489	0.0444884
	ssa01	25186513	tmem63c	0.0130784
	ssa01	25186516	tmem63c	0.0125602
	ssa01	25186517	tmem63c	0.0132014
	ssa01	25186814	tmem63c	0.021289
	ssa01	25186886	tmem63c	0.0215778
	ssa01	25187419	tmem63c	0.0255315
	ssa01	25188937	tmem63c	0.0200726
	ssa01	25189154	tmem63c	0.0162924
	ssa01	25260394	LOC106593515	0.0156528
	ssa01	25522905	LOC106593970	0.00299848
	ssa01	25550857	LOC106593970	0.0341411
	ssa01	25566048	LOC106594164	0.000422726
	ssa01	25566554	LOC106594164	0.000331543
	ssa01	25566806	LOC106594164	0.000377074
	ssa01	25567025	LOC106594164	0.000536268
	ssa01	25567028	LOC106594164	0.00253462
	ssa01	25567402	LOC106594164	0.000417613
	ssa01	25569440	LOC106594164	0.00916758
	ssa01	25570485	LOC106594164	0.000617273
	ssa01	25570559	LOC106594164	0.000511152
	ssa01	25571260	LOC106594164	0.000551915
	ssa01	25571325	LOC106594164	0.0108075
	ssa01	25571326	LOC106594164	0.0102925
	ssa01	25571327	LOC106594164	0.000233427
	ssa01	25572692	LOC106594164	0.0168842
	ssa01	25572918	LOC106594164	0.00715823
	ssa01	25575073	LOC106594164	0.000614873
	ssa01	25575087	LOC106594164	0.02997
	ssa01	25575662	LOC106594164	0.00770845
	ssa01	25575721	LOC106594164	0.00079813
	ssa01	25576480	LOC106594164	0.000792481
	ssa01	25577586	LOC106594164	0.00137043
	ssa01	25577647	LOC106594164	0.00792282
	ssa01	25577676	LOC106594164	0.0102922
	ssa01	25579052	LOC106594164	0.0147112
	ssa01	25582789	LOC106594164	0.00467237
	ssa01	25582940	LOC106594164	0.000741509
	ssa01	25582971	LOC106594164	0.041165
	ssa01	25586117	LOC106594164	0.00042271
	ssa01	25587179	LOC106594164	0.0047721
	ssa01	25589551	LOC106594164	0.000427413
	ssa01	25589771	LOC106594164	0.000502387
	ssa01	25589823	LOC106594164	0.000488151
	ssa01	25589825	LOC106594164	0.0145349
	ssa01	25592622	LOC106594164	0.000324106
	ssa01	25593375	LOC106594164	0.0172026
	ssa01	25594266	LOC106594164	0.016469
	ssa01	25595394	LOC106594164	0.000463675
	ssa01	25595578	LOC106594164	0.0184788
	ssa01	25596062	LOC106594164	0.000609913
	ssa01	25597684	LOC106594164	0.0168842
	ssa01	25598776	LOC106594164	0.000601287
	ssa01	25602527	LOC106594164	0.00075715
	ssa01	25602583	LOC106594164	0.000570686
	ssa01	25603140	LOC106594164	0.000345477
	ssa01	25603750	LOC106594164	0.000381453
	ssa01	25603751	LOC106594164	0.0131341
	ssa01	25604316	LOC106594164	0.000411981
	ssa01	25604718	LOC106594164	0.000469207
	ssa01	25604824	LOC106594164	0.000581212
	ssa01	25604845	LOC106594164	0.000450049
	ssa01	25605145	LOC106594164	0.000792481
	ssa01	25605375	LOC106594164	0.000457683
	ssa01	25605478	LOC106594164	0.000194928
	ssa01	25606818	LOC106594164	0.000451647
	ssa01	25607006	LOC106594164	0.000600167
	ssa01	25607186	LOC106594164	0.000508245
	ssa01	25607827	LOC106594164	0.000403308
	ssa01	25607929	LOC106594164	0.000437985
	ssa01	25610213	LOC106594164	0.00247444
	ssa01	25610320	LOC106594164	0.000520598
	ssa01	25614083	LOC106594164	0.000262709
	ssa01	25622570	LOC106594233	0.0132395
	ssa01	25623134	LOC106594233	0.0152624
	ssa01	25623235	LOC106594233	0.0118767
	ssa01	25624607	LOC106594233	0.0183198
	ssa01	25624608	LOC106594233	0.0152642
	ssa01	25625214	LOC106594233	0.0188273
	ssa01	25627610	LOC106594233	0.00244214
	ssa01	25632040	LOC106594233	0.00335354
	ssa01	25632044	LOC106594233	0.000498018
	ssa01	25632519	LOC106594233	0.000548925
	ssa01	25635024	LOC106594233	0.00106237
	ssa01	25635096	LOC106594233	0.000310712
	ssa01	25641613	LOC106594233	0.000734298
	ssa01	25641615	LOC106594233	0.00176498
	ssa01	25641620	LOC106594233	0.0014486
	ssa01	25641621	LOC106594233	0.00115648
	ssa01	25641650	LOC106594233	0.000887095
	ssa01	25642928	LOC106594233	0.000548925
	ssa01	25642969	LOC106594233	0.00044564
	ssa01	25643502	LOC106594233	0.000601287
	ssa01	25643514	LOC106594233	0.00280156
	ssa01	25643912	LOC106594233	0.000936066
	ssa01	25643913	LOC106594233	0.00103526
	ssa01	25645268	LOC106594233	0.0011735
	ssa01	25651463	LOC106594233	0.000448603
	ssa01	25651764	LOC106594233	0.00027575
	ssa01	25653427	LOC106594233	0.000520598
	ssa01	25656731	LOC106594233	0.00025698
	ssa01	25657061	LOC106594233	0.00171898
	ssa01	25658196	LOC106594233	0.000351356
	ssa01	25658320	LOC106594233	0.000139655
	ssa01	25658417	LOC106594233	0.00173319
	ssa01	25658885	LOC106594233	0.000388236
	ssa01	25659828	LOC106594233	0.000205296
	ssa01	25660647	LOC106594233	0.000382912
	ssa01	25668717	LOC106594233	0.000546794
	ssa01	25669342	LOC106594233	0.000349191
	ssa01	25673465	LOC106594233	0.000328312
	ssa01	25674474	LOC106594233	0.0322523
	ssa01	25674527	LOC106594233	0.0200731
	ssa01	25678589	LOC106594233	0.000198604
	ssa01	25680086	LOC106594233	0.000286607
	ssa01	25680294	LOC106594233	0.000427413
	ssa01	25680776	LOC106594233	0.000525856
	ssa01	25681122	LOC106594233	0.00144484
	ssa01	25681196	LOC106594233	0.000528919
	ssa01	25681613	LOC106594233	0.000286993
	ssa01	25681741	LOC106594233	0.00071449
	ssa01	25681912	LOC106594233	0.000245234
	ssa01	25681959	LOC106594233	0.000164609
	ssa01	25707886	vcpkmt	0.000430445
	ssa01	25708485	vcpkmt	0.0402916
	ssa01	25731268	arf6	0.000148935
	ssa01	25731542	arf6	0.000450049
	ssa01	25731663	arf6	0.000397795
	ssa01	25732356	arf6	0.000285886
	ssa01	25749579	LOC106594751	0.000254443
	ssa01	25749893	LOC106594751	0.000153236
	ssa01	25750389	LOC106594751	0.00784509
	ssa01	25750617	LOC106594751	0.000150568
	ssa01	25750619	LOC106594751	0.000113362
	ssa01	25750620	LOC106594751	0.000122389
	ssa01	25750622	LOC106594751	0.000109513
	ssa01	25753732	LOC106594751	0.000173132
	ssa01	25753786	LOC106594751	0.0245612
	ssa01	25755531	LOC106594751	0.000204099
	ssa01	25758329	LOC106594751	0.000145556
	ssa01	25759355	LOC106594751	0.00921335
	ssa01	25762825	LOC106594751	0.000434286
	ssa01	25762940	LOC106594751	0.000244302
	ssa01	25763061	LOC106594751	0.00024218
	ssa01	25763990	LOC106594751	0.027694
	ssa01	25764761	LOC106594751	0.000641638
	ssa01	25766285	LOC106594751	0.0109153
	ssa01	25767393	LOC106594751	0.000205296
	ssa01	25767516	LOC106594751	0.00705927
	ssa01	25770451	LOC106594751	0.0332991
	ssa01	25774736	LOC106594751	0.00570539
	ssa01	25775052	LOC106594751	0.000298379
	ssa01	25777537	LOC106594751	0.000192413
	ssa01	25779777	LOC106594751	0.000769264
	ssa01	25782272	LOC106594751	0.000209144
	ssa01	25782546	LOC106594751	0.00043252
	ssa01	25785171	LOC106594751	0.000233639
	ssa01	25787800	LOC106594751	0.00936809
	ssa01	25788096	LOC106594751	0.000448603
	ssa01	25788326	LOC106594751	0.000177884
	ssa01	25788459	LOC106594751	0.000159057
	ssa01	25789275	LOC106594751	0.000426582
	ssa01	25790247	LOC106594751	0.00230673
	ssa01	25790338	LOC106594751	0.000124758
	ssa01	25790534	LOC106594751	0.000603497
	ssa01	25790613	LOC106594751	0.000232021
	ssa01	25790635	LOC106594751	0.000220973
	ssa01	25793597	LOC106594751	0.00161634
	ssa01	25794801	LOC106594751	0.000427413
	ssa01	25794877	LOC106594751	0.000426732
	ssa01	25796219	LOC106594751	0.000189154
	ssa01	25797798	LOC106594751	0.000228431
	ssa01	25798226	LOC106594751	0.00190873
	ssa01	25798503	LOC106594751	0.000186284
	ssa01	25802882	LOC106594751	0.0123191
	ssa01	25803278	LOC106594751	0.000127672
	ssa01	25803382	LOC106594751	0.000271667
	ssa01	25803578	LOC106594751	0.00016509
	ssa01	25804334	LOC106594751	0.0144777
	ssa01	25805381	LOC106594751	9.30739e-05
	ssa01	25835487	LOC106595039	0.000127203
	ssa01	25837098	LOC106595039	0.000162713
	ssa01	25837251	LOC106595039	0.000193227
	ssa01	25837899	LOC106595039	0.000376508
	ssa01	25838260	LOC106595039	0.000536268
	ssa01	25838436	LOC106595039	0.000403308
	ssa01	25838704	LOC106595039	0.000254602
	ssa01	25839518	LOC106595039	0.000189741
	ssa01	25839541	LOC106595039	0.000169712
	ssa01	25839542	LOC106595039	0.000174735
	ssa01	25839607	LOC106595039	9.66413e-05
	ssa01	25839609	LOC106595039	0.000107018
	ssa01	25839616	LOC106595039	0.00048825
	ssa01	25839664	LOC106595039	0.000145556
	ssa01	25840071	LOC106595039	0.00115904
	ssa01	25840072	LOC106595039	0.00116951
	ssa01	25840351	LOC106595039	0.000143672
	ssa01	25841715	LOC106595039	0.000105104
	ssa01	25841728	LOC106595039	0.000123283
	ssa01	25842234	LOC106595039	0.000259038
	ssa01	25842877	LOC106595039	0.000139256
	ssa01	25842926	LOC106595039	0.000128177
	ssa01	25843185	LOC106595039	0.000398293
	ssa01	25843444	LOC106595039	0.000238396
	ssa01	25843546	LOC106595039	0.000102541
	ssa01	25843554	LOC106595039	0.00341419
	ssa01	25843694	LOC106595039	0.000223765
	ssa01	25843822	LOC106595039	0.000189674
	ssa01	25844027	LOC106595039	0.000299533
	ssa01	25844572	LOC106595039	0.000103225
	ssa01	25844967	LOC106595039	0.000415597
	ssa01	25845425	LOC106595039	0.000239178
	ssa01	25845596	LOC106595039	0.000116054
	ssa01	25845607	LOC106595039	0.000114964
	ssa01	25846287	LOC106595039	0.000150042
	ssa01	25846594	LOC106595039	0.00151584
	ssa01	25846921	LOC106595039	9.9983e-05
	ssa01	25847055	LOC106595039	0.000618619
	ssa01	25847059	LOC106595039	0.000614685
	ssa01	25847203	LOC106595039	0.000246294
	ssa01	25847403	LOC106595039	0.000324106
	ssa01	25847572	LOC106595039	0.00019364
	ssa01	25847789	LOC106595039	0.000181508
	ssa01	25848226	LOC106595039	0.004211
	ssa01	25848771	LOC106595039	0.000235307
	ssa01	25849083	LOC106595039	0.000156826
	ssa01	25849202	LOC106595039	0.000130056
	ssa01	25850121	LOC106595039	0.00247593
	ssa01	25851466	LOC106595039	0.000435831
	ssa01	25852408	LOC106595039	0.000226028
	ssa01	25852409	LOC106595039	0.000180059
	ssa01	25852414	LOC106595039	0.000215404
	ssa01	25853190	LOC106595039	0.000627627
	ssa01	25853430	LOC106595039	0.000386117
	ssa01	25853671	LOC106595039	0.000457649
	ssa01	25853783	LOC106595039	0.000397591
	ssa01	25853859	LOC106595039	0.000427413
	ssa01	25854055	LOC106595039	0.000350394
	ssa01	25873751	LOC106595288	0.000518982
	ssa01	25873835	LOC106595288	0.000444248
	ssa01	25873900	LOC106595288	0.000494808
	ssa01	25874273	LOC106595288	0.000309116
	ssa01	25874342	LOC106595288	0.000214742
	ssa01	25874579	LOC106595288	0.00570563
	ssa01	25875155	LOC106595288	0.000430738
	ssa01	25876033	LOC106595288	0.000122665
	ssa01	25879275	LOC106595288	0.00866729
	ssa01	25879919	LOC106595288	0.015238
	ssa01	25881624	LOC106595288	0.00026206
	ssa01	25884421	LOC106595288	0.00274566
	ssa01	25884543	LOC106595288	0.0124479
	ssa01	25884620	LOC106595288	0.00842446
	ssa01	25886557	LOC106595288	0.00247709
	ssa01	25934190	kif26ab	0.0347133
	ssa01	25938196	kif26ab	0.0400152
	ssa01	25938483	kif26ab	0.0408554
	ssa01	25940037	kif26ab	0.0373911
	ssa01	25942548	kif26ab	0.0402316
	ssa01	25942922	kif26ab	0.0367105
	ssa01	25943901	kif26ab	0.0413422
	ssa01	25943902	kif26ab	0.0359709
	ssa01	25946384	kif26ab	0.0315965
	ssa01	25946850	kif26ab	0.0485359
	ssa01	25949296	kif26ab	0.0372331
	ssa01	25950037	kif26ab	0.0380459
	ssa01	25951467	kif26ab	0.0316628
	ssa01	25951563	kif26ab	0.0454539
	ssa01	25959749	kif26ab	0.0395563
	ssa01	25963635	kif26ab	0.0320959
	ssa01	25963666	kif26ab	0.0340397
	ssa01	25965212	kif26ab	0.042355
	ssa01	25979308	kif26ab	0.0216674
	ssa01	25979527	kif26ab	0.0393752
	ssa01	25979609	kif26ab	0.0397753
	ssa01	25980239	kif26ab	0.0344971
	ssa01	25982003	kif26ab	0.0372637
	ssa01	25982578	kif26ab	0.0329662
	ssa01	25983021	kif26ab	0.028865
	ssa01	27731653	syne2b	0.0438138
	ssa01	27755325	syne2b	0.0235644
	ssa01	27756040	syne2b	0.0370837
	ssa01	27763331	LOC100846972	0.025313
	ssa01	27768860	LOC100846972	0.0319153
	ssa01	27769828	LOC100846972	0.0336002
	ssa01	27770447	LOC100846972	0.0088087
	ssa01	27770944	LOC100846972	0.00642592
	ssa01	27773369	LOC100846972	0.0200093
	ssa01	27773455	LOC100846972	0.0151155
	ssa01	27774086	LOC100846972	0.0141898
	ssa01	27774420	LOC100846972	0.0212854
	ssa01	27776683	LOC100846972	0.0307866
	ssa01	27777533	LOC100846972	0.0146387
	ssa01	27777690	LOC100846972	0.00976294
	ssa01	27778175	LOC100846972	0.024602
	ssa01	27778189	LOC100846972	0.0228916
	ssa01	27778196	LOC100846972	0.0273676
	ssa01	27778199	LOC100846972	0.025841
	ssa01	27778202	LOC100846972	0.0326074
	ssa01	27778204	LOC100846972	0.0361707
	ssa01	27778207	LOC100846972	0.0314164
	ssa01	27778405	LOC100846972	0.0155558
	ssa01	27778507	LOC100846972	0.0327353
	ssa01	27779022	LOC100846972	0.00571872
	ssa01	27780198	LOC100846972	0.0196325
	ssa01	27780413	LOC100846972	0.0171077
	ssa01	27780634	LOC100846972	0.0235825
	ssa01	27780709	LOC100846972	0.0202366
	ssa01	27781250	LOC100846972	0.0275942
	ssa01	27786369	LOC100846972	0.0335859
	ssa01	27786736	LOC100846972	0.0233014
	ssa01	27786986	LOC100846972	0.0180499
	ssa01	27786987	LOC100846972	0.0158109
	ssa01	27787072	LOC100846972	0.0170712
	ssa01	27788163	LOC100846972	0.0203514
	ssa01	27788291	LOC100846972	0.014736
	ssa01	27788439	LOC100846972	0.0492142
	ssa01	27789619	LOC100846972	0.0184645
	ssa01	27791605	LOC100846972	0.0118172
	ssa01	27892783	LOC106599208	0.0151711
	ssa01	29125711	LOC106600539	0.0386851
	ssa01	29152292	LOC106600549	0.0315391
	ssa01	29154223	LOC106600549	0.0297207
	ssa01	29160859	LOC106600549	0.0466847
	ssa01	29171716	atp10d	0.0438539
	ssa01	29173981	atp10d	0.0306109
	ssa01	29224712	odc1	0.0481439
	ssa01	29375755	rock2a	0.0174994
	ssa01	29407500	sobpa	0.0431463
	ssa01	29413247	pdss2	0.0273536
	ssa01	29415278	pdss2	0.00798429
	ssa01	29419439	pdss2	0.0224345
	ssa01	29709776	lclat1	0.0263035
	ssa01	31761207	LOC106601343	0.0396672
	ssa01	31761265	LOC106601343	0.047791
	ssa01	31784552	LOC106601320	0.0479958
	ssa01	31785090	LOC106601320	0.0325136
	ssa01	31788390	LOC106601320	0.0462269
	ssa01	31790799	LOC106601320	0.0354635
	ssa01	31790898	LOC106601320	0.0338747
	ssa01	31791898	LOC106601320	0.035697
	ssa01	31792515	LOC106601320	0.0328137
	ssa01	31818596	slc24a4a	0.0423542
	ssa01	31823113	slc24a4a	0.00561457
	ssa01	31823229	slc24a4a	0.00650366
	ssa01	31823746	slc24a4a	0.00437734
	ssa01	31823803	slc24a4a	0.00438226
	ssa01	31823804	slc24a4a	0.004504
	ssa01	31824283	slc24a4a	0.00387811
	ssa01	31824355	slc24a4a	0.00696698
	ssa01	31824620	slc24a4a	0.0156775
	ssa01	31824912	slc24a4a	0.0172048
	ssa01	31826469	slc24a4a	0.00529902
	ssa01	31826723	slc24a4a	0.0103105
	ssa01	31830971	slc24a4a	0.00731167
	ssa01	31831387	slc24a4a	0.00399306
	ssa01	31832054	slc24a4a	0.00848817
	ssa01	31832753	slc24a4a	0.00933966
	ssa01	31832977	slc24a4a	0.00822706
	ssa01	31833277	slc24a4a	0.00864576
	ssa01	31833342	slc24a4a	0.0156053
	ssa01	31833987	slc24a4a	0.0134453
	ssa01	31836261	slc24a4a	0.0126901
	ssa01	31836660	slc24a4a	0.019789
	ssa01	31837109	slc24a4a	0.0153836
	ssa01	31838220	slc24a4a	0.00790086
	ssa01	31839027	slc24a4a	0.0105221
	ssa01	31839125	slc24a4a	0.0136873
	ssa01	31839773	slc24a4a	0.0101713
	ssa01	31839964	slc24a4a	0.0125878
	ssa01	31840618	slc24a4a	0.0322861
	ssa01	31842265	slc24a4a	0.00936809
	ssa01	31847550	slc24a4a	0.00688637
	ssa01	31847591	slc24a4a	0.00561764
	ssa01	31848887	slc24a4a	0.00686913
	ssa01	31848903	slc24a4a	0.00613689
	ssa01	31848994	slc24a4a	0.0080759
	ssa01	31850289	slc24a4a	0.0155344
	ssa01	31850309	slc24a4a	0.0270196
	ssa01	31851097	slc24a4a	0.0103593
	ssa01	31851246	slc24a4a	0.00469513
	ssa01	31851429	slc24a4a	0.00625047
	ssa01	31852327	slc24a4a	0.0154413
	ssa01	31852348	slc24a4a	0.0196335
	ssa01	31852355	slc24a4a	0.033076
	ssa01	31853576	slc24a4a	0.00363678
	ssa01	31854908	slc24a4a	0.0104735
	ssa01	31856899	slc24a4a	0.0115856
	ssa01	31857641	slc24a4a	0.00835162
	ssa01	31858018	slc24a4a	0.00854226
	ssa01	31858399	slc24a4a	0.00705635
	ssa01	31858505	slc24a4a	0.0119716
	ssa01	31858813	slc24a4a	0.0173538
	ssa01	31859096	slc24a4a	0.00955945
	ssa01	31860333	slc24a4a	0.00582666
	ssa01	31860369	slc24a4a	0.00828496
	ssa01	31860735	slc24a4a	0.00921702
	ssa01	31860837	slc24a4a	0.00775151
	ssa01	31861121	slc24a4a	0.0158677
	ssa01	31861128	slc24a4a	0.0165681
	ssa01	31861297	slc24a4a	0.00396399
	ssa01	31861561	slc24a4a	0.00591823
	ssa01	31861619	slc24a4a	0.00683571
	ssa01	31861816	slc24a4a	0.0113923
	ssa01	31862117	slc24a4a	0.0116026
	ssa01	31862280	slc24a4a	0.0139586
	ssa01	31862348	slc24a4a	0.0223601
	ssa01	31862426	slc24a4a	0.00848606
	ssa01	31862972	slc24a4a	0.0112443
	ssa01	31863172	slc24a4a	0.00961906
	ssa01	31864287	slc24a4a	0.0103757
	ssa01	31865264	slc24a4a	0.00900928
	ssa01	31865384	slc24a4a	0.00970099
	ssa01	31865564	slc24a4a	0.0195497
	ssa01	31865684	slc24a4a	0.00908748
	ssa01	31866022	slc24a4a	0.0115243
	ssa01	31866360	slc24a4a	0.0117845
	ssa01	31866781	slc24a4a	0.0110491
	ssa01	31866792	slc24a4a	0.0109992
	ssa01	31866967	slc24a4a	0.00733703
	ssa01	31867569	slc24a4a	0.0108359
	ssa01	31868041	slc24a4a	0.00573927
	ssa01	31868813	slc24a4a	0.0102783
	ssa01	31868818	slc24a4a	0.0099007
	ssa01	31868831	slc24a4a	0.00934886
	ssa01	31868915	slc24a4a	0.0148584
	ssa01	31869616	slc24a4a	0.00923518
	ssa01	31870874	slc24a4a	0.0127156
	ssa01	31871009	slc24a4a	0.0118032
	ssa01	31873288	slc24a4a	0.0114398
	ssa01	31875277	slc24a4a	0.0135535
	ssa01	31875361	slc24a4a	0.0201656
	ssa01	31875362	slc24a4a	0.0126974
	ssa01	31875546	slc24a4a	0.0087715
	ssa01	31875659	slc24a4a	0.00832407
	ssa01	31876289	slc24a4a	0.00916373
	ssa01	31876290	slc24a4a	0.00919403
	ssa01	31876363	slc24a4a	0.0123719
	ssa01	31876476	slc24a4a	0.00693822
	ssa01	31876874	slc24a4a	0.0123376
	ssa01	31877414	slc24a4a	0.00384589
	ssa01	31879751	slc24a4a	0.0368605
	ssa01	31879752	slc24a4a	0.0336783
	ssa01	31879753	slc24a4a	0.0376732
	ssa01	31880138	slc24a4a	0.00978355
	ssa01	31880690	slc24a4a	0.00637803
	ssa01	31881502	slc24a4a	0.0159136
	ssa01	31881514	slc24a4a	0.028159
	ssa01	31882308	slc24a4a	0.012016
	ssa01	31884789	slc24a4a	0.0107981
	ssa01	31885988	slc24a4a	0.0105661
	ssa01	31887388	slc24a4a	0.0104993
	ssa01	31888086	slc24a4a	0.00688065
	ssa01	31888255	slc24a4a	0.0103129
	ssa01	31888806	slc24a4a	0.00875236
	ssa01	31888845	slc24a4a	0.0100706
	ssa01	31888852	slc24a4a	0.0100205
	ssa01	31890525	slc24a4a	0.0260161
	ssa01	31890554	slc24a4a	0.00758844
	ssa01	31891196	slc24a4a	0.00561764
	ssa01	31893171	slc24a4a	0.0101291
	ssa01	31893229	slc24a4a	0.0101515
	ssa01	31893230	slc24a4a	0.0110406
	ssa01	31894993	slc24a4a	0.0201346
	ssa01	31895588	slc24a4a	0.0337423
	ssa01	31897026	slc24a4a	0.016715
	ssa01	31897135	slc24a4a	0.00877034
	ssa01	31917673	LOC106601300	0.0067668
	ssa01	31918058	LOC106601300	0.00925183
	ssa01	31918059	LOC106601300	0.00922808
	ssa01	31918060	LOC106601300	0.0151434
	ssa01	31919965	LOC106601300	0.013694
	ssa01	31920442	LOC106601300	0.00977889
	ssa01	31920624	LOC106601300	0.0138257
	ssa01	31920685	LOC106601300	0.0127189
	ssa01	31920833	LOC106601300	0.00935709
	ssa01	31920984	LOC106601300	0.0112582
	ssa01	31921002	LOC106601300	0.00943068
	ssa01	31921046	LOC106601300	0.0066426
	ssa01	31927464	LOC106601300	0.0196013
	ssa01	31927468	LOC106601300	0.0254236
	ssa01	31927489	LOC106601300	0.0073806
	ssa01	31927728	LOC106601300	0.0109153
	ssa01	31929036	LOC106601300	0.0131544
	ssa01	31929183	LOC106601300	0.0152903
	ssa01	31930587	LOC106601300	0.0151041
	ssa01	31932721	LOC106601300	0.0150238
	ssa01	31933407	LOC106601300	0.014054
	ssa01	31933438	LOC106601300	0.0104699
	ssa01	31933608	LOC106601300	0.00835162
	ssa01	31933661	LOC106601300	0.0130436
	ssa01	31933704	LOC106601300	0.010656
	ssa01	31933710	LOC106601300	0.0125991
	ssa01	31934772	LOC106601300	0.0153682
	ssa01	31935055	LOC106601300	0.0129708
	ssa01	31944689	LOC106601300	0.00666284
	ssa01	31944853	LOC106601300	0.0120253
	ssa01	31945248	LOC106601300	0.00423283
	ssa01	31947735	LOC106601300	0.0126966
	ssa01	31947783	LOC106601300	0.0080507
	ssa01	31950603	LOC106601300	0.00855899
	ssa01	31950707	LOC106601300	0.00824532
	ssa01	31950722	LOC106601300	0.00738542
	ssa01	31951186	LOC106601300	0.0119388
	ssa01	31951798	LOC106601300	0.00826667
	ssa01	31951933	LOC106601300	0.0132209
	ssa01	31955968	LOC106601300	0.00701579
	ssa01	31958347	LOC106601300	0.00713463
	ssa01	31960279	LOC106601300	0.0102877
	ssa01	31960284	LOC106601300	0.00628911
	ssa01	31960321	LOC106601300	0.0103331
	ssa01	31960488	LOC106601300	0.0140489
	ssa01	31960902	LOC106601300	0.00786971
	ssa01	31965702	LOC106601300	0.00725311
	ssa01	31966424	LOC106601300	0.0122613
	ssa01	31968224	LOC106601300	0.00718619
	ssa01	31970961	LOC106601300	0.00812121
	ssa01	31975351	LOC106601300	0.00765913
	ssa01	31977092	LOC106601300	0.0101495
	ssa01	31977703	LOC106601300	0.00640043
	ssa01	31978295	LOC106601300	0.00943906
	ssa01	31979243	LOC106601300	0.00908938
	ssa01	31979443	LOC106601300	0.00784547
	ssa01	31983609	LOC106601300	0.00925183
	ssa01	31983641	LOC106601300	0.0108546
	ssa01	31983643	LOC106601300	0.0106137
	ssa01	31983644	LOC106601300	0.01099
	ssa01	31983982	LOC106601300	0.00770535
	ssa01	31984027	LOC106601300	0.00860658
	ssa01	31984936	LOC106601300	0.00634173
	ssa01	31985134	LOC106601300	0.011
	ssa01	31985349	LOC106601300	0.00848606
	ssa01	31985765	LOC106601300	0.0123955
	ssa01	31986730	LOC106601300	0.0348011
	ssa01	31987463	LOC106601300	0.014055
	ssa01	31988563	LOC106601300	0.0113076
	ssa01	31989657	LOC106601300	0.0104774
	ssa01	31989659	LOC106601300	0.0103493
	ssa01	31989661	LOC106601300	0.00999312
	ssa01	31993290	LOC106601300	0.00900928
	ssa01	31994275	LOC106601300	0.00819848
	ssa01	31994498	LOC106601300	0.011384
	ssa01	32001076	LOC106601300	0.0195563
	ssa01	32005685	LOC106601300	0.00331639
	ssa01	32014862	LOC106601300	0.0187534
	ssa01	32023051	LOC106601300	0.0130499
	ssa01	32025473	LOC106601300	0.00835807
	ssa01	32030927	LOC106601300	0.0319111
	ssa01	32095088	zgc:174356	0.0349222
	ssa01	32095163	zgc:174356	0.0478724
	ssa01	32095954	zgc:174356	0.0315758
	ssa01	32095979	zgc:174356	0.0460339
	ssa01	32096066	zgc:174356	0.0481511
	ssa01	32100006	zgc:174356	0.038464
	ssa01	32100250	zgc:174356	0.0493546
	ssa01	32100254	zgc:174356	0.0452105
	ssa01	32100450	zgc:174356	0.0356069
	ssa01	32100879	zgc:174356	0.0398592
	ssa01	32100882	zgc:174356	0.0409039
	ssa01	32101048	zgc:174356	0.0463942
	ssa01	32101915	zgc:174356	0.0409385
	ssa01	32105885	zgc:174356	0.0498482
	ssa01	32105901	zgc:174356	0.0432489
	ssa01	32106596	zgc:174356	0.0495545
	ssa01	32109393	zgc:174356	0.0439595
	ssa01	32116653	zgc:174356	0.0349354
	ssa01	32121351	zgc:174356	0.014547
	ssa01	32121352	zgc:174356	0.0141387
	ssa01	32123152	zgc:174356	0.0245344
	ssa01	32125623	zgc:174356	0.0261543
	ssa01	32126607	zgc:174356	0.0247886
	ssa01	32127088	zgc:174356	0.0421799
	ssa01	32127316	zgc:174356	0.0250084
	ssa01	32127594	zgc:174356	0.0297767
	ssa01	32127604	zgc:174356	0.0266811
	ssa01	32127757	zgc:174356	0.0217187
	ssa01	32130730	zgc:174356	0.0478405
	ssa01	32131640	zgc:174356	0.0420309
	ssa01	32132412	zgc:174356	0.048826
	ssa01	32134084	zgc:174356	0.0490942
	ssa01	32134282	zgc:174356	0.0349677
	ssa01	32134451	zgc:174356	0.0356445
	ssa01	32136874	zgc:174356	0.0283879
	ssa01	32384466	LOC106601253	0.0465641
	ssa01	34476700	prkd1	0.0250719
	ssa01	41821877	si:ch73-242m19.1	0.0464612
	ssa01	41832288	si:ch73-242m19.1	0.0461714
	ssa01	41832288	LOC100194722	0.0461714
	ssa01	41845451	LOC106603355	0.0488792
	ssa01	41851736	LOC106603355	0.0408392
	ssa01	41852458	LOC106603355	0.0251739
	ssa01	41856062	LOC106603355	0.049263
	ssa01	41857422	LOC106603355	0.0451302
	ssa01	41872737	scml4	0.0383357
	ssa01	41878790	scml4	0.03148
	ssa01	41887022	scml4	0.0265369
	ssa01	41891851	LOC106603349	0.0289736
	ssa01	48996433	LOC106604631	0.0418691
	ssa01	49326951	emx2	0.0403443
	ssa01	55693103	LOC106606294	0.0282703
	ssa01	55700078	LOC106606294	0.029078
	ssa01	55701196	LOC106606294	0.045512
	ssa01	55704299	LOC106606294	0.0458664
	ssa01	55708481	LOC106606294	0.0381179
	ssa01	55713534	LOC106606294	0.0306815
	ssa01	55718773	LOC106606294	0.0377868
	ssa01	55752681	LOC106606324	0.0270394
	ssa01	55824499	LOC106606354	0.048073
	ssa01	56540115	LOC100136392	0.0463645
	ssa01	56546477	LOC100136392	0.0279533
	ssa01	56556053	LOC100136392	0.0432487
	ssa01	56560875	LOC100136392	0.0161276
	ssa01	57210947	ltbp1	0.0369354
	ssa01	57423078	LOC106606739	0.0331722
	ssa01	57439800	LOC106606749	0.0368631
	ssa01	57440568	LOC106606749	0.034738
	ssa01	57440789	LOC106606749	0.0379369
	ssa01	57447560	LOC106606749	0.0263473
	ssa01	57465283	LOC106606765	0.0394106
	ssa01	58786933	LOC106605623	0.031336
	ssa01	63558837	chst15	0.0349408
	ssa01	63948982	LOC106607536	0.0395341
	ssa01	68671369	LOC106607988	0.0239193
	ssa01	68671587	LOC106607988	0.0068534
	ssa01	68674111	LOC106607988	0.0391855
	ssa01	68675844	LOC106607988	0.0410734
	ssa01	68677436	LOC106607988	0.038078
	ssa01	68697899	LOC106607988	0.0154999
	ssa01	68722439	LOC106607988	0.0344326
	ssa01	68723927	LOC106607988	0.0403419
	ssa01	68725448	LOC106607988	0.0386851
	ssa01	68725686	LOC106607988	0.0359704
	ssa01	68727120	LOC106607988	0.0136493
	ssa01	68728372	LOC106607988	0.0227973
	ssa01	68728725	LOC106607988	0.0489647
	ssa01	68729544	LOC106607988	0.0116268
	ssa01	68861602	rtn10	0.0457838
	ssa01	68867136	rtn10	0.020815
	ssa01	68897117	LOC106608004	0.0306987
	ssa01	70481389	LOC106608363	0.0281849
	ssa01	70482095	LOC106608363	0.0399656
	ssa01	70483975	LOC106608363	0.0298519
	ssa01	70484013	LOC106608363	0.0283724
	ssa01	70484782	LOC106608363	0.019303
	ssa01	70485779	LOC106608363	0.0242055
	ssa01	70485989	LOC106608363	0.013421
	ssa01	70486540	LOC106608363	0.0237455
	ssa01	70486576	LOC106608363	0.0251163
	ssa01	70486878	LOC106608363	0.028428
	ssa01	70489025	LOC106608363	0.0427645
	ssa01	70489623	LOC106608363	0.02119
	ssa01	70495114	LOC106608363	0.0306166
	ssa01	70496292	LOC106608363	0.0423386
	ssa01	70502012	LOC106608363	0.0215905
	ssa01	70504000	LOC106608363	0.0401115
	ssa01	70505351	LOC106608363	0.0320073
	ssa01	70509217	LOC106608363	0.0415583
	ssa01	70511420	LOC106608363	0.0162456
	ssa01	70511625	LOC106608363	0.0232943
	ssa01	70511798	LOC106608363	0.0317925
	ssa01	70515901	LOC106608363	0.0464301
	ssa01	70516489	LOC106608363	0.0158178
	ssa01	70545473	LOC106608383	0.024398
	ssa01	70545982	LOC106608383	0.0308571
	ssa01	70546061	LOC106608383	0.0339844
	ssa01	70546846	LOC106608383	0.0117981
	ssa01	70547971	LOC106608383	0.0257658
	ssa01	70549153	LOC106608383	0.0354793
	ssa01	70549420	LOC106608383	0.0206798
	ssa01	70549474	LOC106608383	0.0205795
	ssa01	70551557	LOC106608383	0.028585
	ssa01	70551558	LOC106608383	0.0258674
	ssa01	70551583	LOC106608383	0.0171359
	ssa01	70552473	LOC106608383	0.024473
	ssa01	70557238	LOC106608383	0.0186757
	ssa01	70557992	LOC106608383	0.0216748
	ssa01	70558381	LOC106608383	0.0357898
	ssa01	70558671	LOC106608383	0.0164811
	ssa01	70558690	LOC106608383	0.0205516
	ssa01	70560249	LOC106608383	0.0272318
	ssa01	70560251	LOC106608383	0.0258835
	ssa01	70562938	LOC106608383	0.0243332
	ssa01	70563073	LOC106608383	0.0456007
	ssa01	70564382	LOC106608383	0.0174968
	ssa01	70564842	LOC106608383	0.026727
	ssa01	70565935	LOC106608383	0.0209883
	ssa01	70566205	LOC106608383	0.0106322
	ssa01	70566641	LOC106608383	0.0124784
	ssa01	70566698	LOC106608383	0.0162023
	ssa01	70566746	LOC106608383	0.010298
	ssa01	70566787	LOC106608383	0.0193017
	ssa01	70567013	LOC106608383	0.0276685
	ssa01	70567210	LOC106608383	0.0297662
	ssa01	70567790	LOC106608383	0.0330311
	ssa01	70568384	LOC106608383	0.0229698
	ssa01	70569465	LOC106608383	0.0419017
	ssa01	70570437	LOC106608383	0.0221235
	ssa01	70570610	LOC106608383	0.0216103
	ssa01	70572910	LOC106608383	0.0301776
	ssa01	70573105	LOC106608383	0.0232136
	ssa01	70573294	LOC106608383	0.0285739
	ssa01	70573730	LOC106608383	0.0322088
	ssa01	70573832	LOC106608383	0.0264413
	ssa01	70577971	LOC106608383	0.0406378
	ssa01	70578278	LOC106608383	0.0441252
	ssa01	70578978	LOC106608383	0.0286848
	ssa01	70578980	LOC106608383	0.0233763
	ssa01	70579699	LOC106608383	0.0335702
	ssa01	70581073	LOC106608383	0.0463187
	ssa01	70586934	LOC106608383	0.038117
	ssa01	70587126	LOC106608383	0.0413971
	ssa01	70587348	LOC106608383	0.0383124
	ssa01	70587448	LOC106608383	0.0435581
	ssa01	70590511	LOC106608383	0.0324124
	ssa01	70595648	LOC106608383	0.0363987
	ssa01	70596162	LOC106608383	0.0438788
	ssa01	70596743	LOC106608383	0.0320147
	ssa01	70629511	LOC106608394	0.0397737
	ssa01	70641250	LOC106608394	0.042145
	ssa01	70641593	LOC106608394	0.0473408
	ssa01	70662603	LOC106608394	0.0495249
	ssa01	70662628	LOC106608394	0.0442724
	ssa01	70666723	LOC106608394	0.0497081
	ssa01	73176232	macrod2	0.018102
	ssa01	73180702	macrod2	0.0329368
	ssa01	73180934	macrod2	0.0258876
	ssa01	73182054	macrod2	0.0375107
	ssa01	73184287	macrod2	0.00526823
	ssa01	73197461	macrod2	0.0151197
	ssa01	73198332	macrod2	0.00476255
	ssa01	73199469	macrod2	0.0107736
	ssa01	73201709	macrod2	0.0308788
	ssa01	73202045	macrod2	0.0142539
	ssa01	73206099	macrod2	0.00308532
	ssa01	73207755	macrod2	0.00168844
	ssa01	73208749	macrod2	0.0342318
	ssa01	73208995	macrod2	0.049228
	ssa01	73209043	macrod2	0.0308264
	ssa01	73212595	macrod2	0.0128813
	ssa01	73215461	macrod2	0.00318949
	ssa01	73219711	macrod2	0.0351499
	ssa01	73221011	macrod2	0.039345
	ssa01	73221051	macrod2	0.0317723
	ssa01	73221063	macrod2	0.0310952
	ssa01	73221150	macrod2	0.0441219
	ssa01	73221430	macrod2	0.0428459
	ssa01	73221774	macrod2	0.017918
	ssa01	73224487	macrod2	0.0024144
	ssa01	73224710	macrod2	0.00432823
	ssa01	73224735	macrod2	0.00593697
	ssa01	73225882	macrod2	0.0304394
	ssa01	73226995	macrod2	0.00995939
	ssa01	73226996	macrod2	0.0103285
	ssa01	73229071	macrod2	0.0370909
	ssa01	73229390	macrod2	0.0205795
	ssa01	73229442	macrod2	0.0407202
	ssa01	73235769	macrod2	0.0361372
	ssa01	73235843	macrod2	0.0446723
	ssa01	73235910	macrod2	0.0212667
	ssa01	73235979	macrod2	0.0200784
	ssa01	73236519	macrod2	0.0301186
	ssa01	73239987	macrod2	0.0238413
	ssa01	73240056	macrod2	0.0167532
	ssa01	73246168	macrod2	0.0372098
	ssa01	73246526	macrod2	0.0214268
	ssa01	73247921	macrod2	0.0273624
	ssa01	73248128	macrod2	0.033713
	ssa01	73248807	macrod2	0.0118431
	ssa01	73248811	macrod2	0.0358681
	ssa01	73248977	macrod2	0.0125539
	ssa01	73250006	macrod2	0.0325369
	ssa01	73251449	macrod2	0.0185999
	ssa01	73252205	macrod2	0.0392323
	ssa01	73255383	macrod2	0.0334824
	ssa01	73256490	macrod2	0.0293162
	ssa01	73258746	macrod2	0.04284
	ssa01	73260493	macrod2	0.0373316
	ssa01	73260526	macrod2	0.0458843
	ssa01	73261181	macrod2	0.0367856
	ssa01	73261504	macrod2	0.0421752
	ssa01	73266889	macrod2	0.0389424
	ssa01	73266928	macrod2	0.0135276
	ssa01	73268711	macrod2	0.0279659
	ssa01	73271954	macrod2	0.0238993
	ssa01	73273395	macrod2	0.0236045
	ssa01	73273967	macrod2	0.0163933
	ssa01	73274753	macrod2	0.0101493
	ssa01	73274853	macrod2	0.0370602
	ssa01	73274884	macrod2	0.0235836
	ssa01	73275097	macrod2	0.0259855
	ssa01	73275437	macrod2	0.0318801
	ssa01	73275745	macrod2	0.012491
	ssa01	73276017	macrod2	0.0286606
	ssa01	73276983	macrod2	0.0126974
	ssa01	73276984	macrod2	0.0160218
	ssa01	73277412	macrod2	0.0200149
	ssa01	73277955	macrod2	0.00437787
	ssa01	73278305	macrod2	0.0343838
	ssa01	73278746	macrod2	0.0137797
	ssa01	73282804	macrod2	0.0258435
	ssa01	73285373	macrod2	0.0156
	ssa01	73287767	macrod2	0.0436842
	ssa01	73288662	macrod2	0.00462916
	ssa01	73288663	macrod2	0.00422314
	ssa01	73289259	macrod2	0.036238
	ssa01	73291649	macrod2	0.00795829
	ssa01	73292444	macrod2	0.0414582
	ssa01	73293083	macrod2	0.0125852
	ssa01	73296143	macrod2	0.0265719
	ssa01	73298044	macrod2	0.03203
	ssa01	73305095	macrod2	0.0456008
	ssa01	73307518	macrod2	0.0184703
	ssa01	73313909	macrod2	0.0429977
	ssa01	73323706	macrod2	0.029408
	ssa01	73333578	macrod2	0.0343298
	ssa01	73333604	macrod2	0.0235644
	ssa01	73339015	macrod2	0.0350183
	ssa01	73346531	macrod2	0.0326978
	ssa01	73184287	LOC106609185	0.00526823
	ssa01	73197461	LOC106609185	0.0151197
	ssa01	73198332	LOC106609185	0.00476255
	ssa01	73206099	LOC106609226	0.00308532
	ssa01	73207755	LOC106609226	0.00168844
	ssa01	73236519	LOC106609215	0.0301186
	ssa01	73448015	LOC106608918	0.0416102
	ssa01	73448016	LOC106608918	0.0419889
	ssa01	73448017	LOC106608918	0.0391096
	ssa01	73837427	polr3e	0.0363496
	ssa01	74097774	LOC106608961	0.0365021
	ssa01	74117723	LOC106608955	0.048682
	ssa01	74121844	cbx7b	0.0449827
	ssa01	74147169	LOC106608924	0.0178623
	ssa01	74188437	l3mbtl2	0.0403728
	ssa01	74227627	zc3h7bb	0.0379416
	ssa01	74276649	LOC106609350	0.0119716
	ssa01	74289456	LOC106609344	0.0320385
	ssa01	74322012	LOC106609363	0.0327164
	ssa01	74327862	LOC106609363	0.0195991
	ssa01	74329106	LOC106609363	0.0200135
	ssa01	74331046	LOC106609363	0.0467507
	ssa01	74331310	LOC106609363	0.00995145
	ssa01	74334325	LOC106609363	0.0247133
	ssa01	74338435	LOC106609363	0.0212469
	ssa01	74398961	LOC106609414	0.015555
	ssa01	74423533	LOC106609444	0.0111341
	ssa01	74431196	LOC106609454	0.034969
	ssa01	74431200	LOC106609454	0.0190921
	ssa01	74431208	LOC106609454	0.0125669
	ssa01	74436635	LOC106609454	0.0139825
	ssa01	74437376	LOC106609454	0.00866949
	ssa01	74440667	LOC106609454	0.0234248
	ssa01	77251987	LOC106610323	0.040736
	ssa01	77417057	LOC106610281	0.0338525
	ssa01	77419104	LOC106610281	0.0214438
	ssa01	77420349	LOC106610281	0.00738584
	ssa01	77420712	LOC106610281	0.0131098
	ssa01	77421434	LOC106610281	0.0107381
	ssa01	77422814	LOC106610281	0.0115836
	ssa01	77422816	LOC106610281	0.0115731
	ssa01	77428851	LOC106610281	0.00749103
	ssa01	77429646	LOC106610281	0.0161105
	ssa01	77430678	LOC106610281	0.00609095
	ssa01	77431601	LOC106610281	0.00881071
	ssa01	77437459	LOC106610281	0.00859679
	ssa01	77437572	LOC106610281	0.0101356
	ssa01	77438332	LOC106610281	0.0089884
	ssa01	77438336	LOC106610281	0.0113483
	ssa01	77440945	csn1	0.0456574
	ssa01	77441838	csn1	0.00545648
	ssa01	77442535	csn1	0.0112299
	ssa01	77443202	csn1	0.0496742
	ssa01	77444406	csn1	0.00665932
	ssa01	77446744	csn1	0.00900964
	ssa01	77446886	csn1	0.00821184
	ssa01	77447301	csn1	0.0130694
	ssa01	77447492	csn1	0.0096131
	ssa01	77447598	csn1	0.0154718
	ssa01	77449140	csn1	0.00982349
	ssa01	77449523	csn1	0.0109941
	ssa01	77449976	csn1	0.00528856
	ssa01	77450043	csn1	0.0154425
	ssa01	77450226	csn1	0.00883609
	ssa01	77450731	csn1	0.00601879
	ssa01	77450991	csn1	0.0111708
	ssa01	77451177	csn1	0.00478197
	ssa01	77451545	csn1	0.0107886
	ssa01	77451763	csn1	0.00910121
	ssa01	77451821	csn1	0.00730278
	ssa01	77452140	csn1	0.00865884
	ssa01	77454384	csn1	0.0103049
	ssa01	77454577	csn1	0.00876813
	ssa01	77454578	csn1	0.0110779
	ssa01	77455196	csn1	0.0126645
	ssa01	77456053	csn1	0.0105744
	ssa01	77456216	csn1	0.00495937
	ssa01	77456875	csn1	0.0101564
	ssa01	77476194	LOC106610130	0.00825461
	ssa01	77476322	LOC106610130	0.00828251
	ssa01	77525100	LOC106610271	0.0119319
	ssa01	77527222	LOC106610271	0.0163278
	ssa01	77527522	LOC106610271	0.0139313
	ssa01	77527568	LOC106610271	0.00893816
	ssa01	77527729	LOC106610271	0.0105222
	ssa01	77528284	LOC106610271	0.00765102
	ssa01	77529588	LOC106610271	0.00926386
	ssa01	77529780	LOC106610271	0.0120357
	ssa01	77529846	LOC106610271	0.00771707
	ssa01	77529995	LOC106610271	0.0103331
	ssa01	77531048	LOC106610271	0.021942
	ssa01	77531208	LOC106610271	0.00800675
	ssa01	77531213	LOC106610271	0.00767069
	ssa01	77531572	LOC106610271	0.00870365
	ssa01	77531872	LOC106610271	0.00610141
	ssa01	77532359	LOC106610271	0.0128436
	ssa01	77532360	LOC106610271	0.0133933
	ssa01	77532709	LOC106610271	0.00785752
	ssa01	77533513	LOC106610271	0.00843944
	ssa01	77533554	LOC106610271	0.00906531
	ssa01	77535108	LOC106610271	0.00438118
	ssa01	77536268	LOC106610271	0.00367207
	ssa01	77536301	LOC106610271	0.00279402
	ssa01	77540755	LOC106610271	0.0101341
	ssa01	77540968	LOC106610271	0.00399445
	ssa01	77540969	LOC106610271	0.00407374
	ssa01	77543035	LOC106610271	0.00291791
	ssa01	77545524	LOC106610271	0.00390467
	ssa01	77551860	LOC106610271	0.00334663
	ssa01	77552180	LOC106610271	0.00807007
	ssa01	77552463	LOC106610271	0.00457346
	ssa01	77553776	LOC106610271	0.00526149
	ssa01	77554771	LOC106610271	0.00554729
	ssa01	77555974	LOC106610271	0.00848606
	ssa01	77556548	LOC106610271	0.0118061
	ssa01	77557838	LOC106610271	0.00388766
	ssa01	77558871	LOC106610271	0.00752338
	ssa01	77559753	LOC106610271	0.00709136
	ssa01	77561274	LOC106610271	0.00590678
	ssa01	77561406	LOC106610271	0.0328672
	ssa01	77562071	LOC106610271	0.00541478
	ssa01	77562205	LOC106610271	0.0119716
	ssa01	77563081	LOC106610271	0.0126513
	ssa01	77563287	LOC106610271	0.00864248
	ssa01	77563929	LOC106610271	0.0101791
	ssa01	77564291	LOC106610271	0.00587702
	ssa01	77564665	LOC106610271	0.00525807
	ssa01	77564866	LOC106610271	0.00346336
	ssa01	77565298	LOC106610271	0.00573927
	ssa01	77565880	LOC106610271	0.00966375
	ssa01	77566236	LOC106610271	0.00747184
	ssa01	77622662	LOC106610249	0.0064232
	ssa01	77623006	LOC106610249	0.0101291
	ssa01	77624240	LOC106610249	0.00961815
	ssa01	77624501	LOC106610249	0.00731167
	ssa01	77624960	LOC106610249	0.00687163
	ssa01	77627813	LOC106610249	0.0113209
	ssa01	77627951	LOC106610249	0.0157325
	ssa01	77628149	LOC106610249	0.0114114
	ssa01	77630026	LOC106610249	0.00876233
	ssa01	77630574	LOC106610249	0.0100072
	ssa01	77631031	LOC106610249	0.00657163
	ssa01	77631132	LOC106610249	0.00879965
	ssa01	77631683	LOC106610249	0.00638278
	ssa01	77632633	LOC106610249	0.0162456
	ssa01	77633328	LOC106610249	0.00965258
	ssa01	77633358	LOC106610249	0.00796084
	ssa01	77633995	LOC106610249	0.0102023
	ssa01	77634008	LOC106610249	0.0107085
	ssa01	77634188	LOC106610249	0.00647241
	ssa01	77634293	LOC106610249	0.010924
	ssa01	77634302	LOC106610249	0.00992547
	ssa01	77634441	LOC106610249	0.00779457
	ssa01	77634574	LOC106610249	0.00934082
	ssa01	77634699	LOC106610249	0.006028
	ssa01	77634715	LOC106610249	0.00578305
	ssa01	77635301	LOC106610249	0.0107524
	ssa01	77637443	LOC106610249	0.00982349
	ssa01	77637603	LOC106610249	0.0155418
	ssa01	77637701	LOC106610249	0.0100363
	ssa01	77637782	LOC106610249	0.0113914
	ssa01	77638006	LOC106610249	0.00990842
	ssa01	77638092	LOC106610249	0.0130436
	ssa01	77639257	LOC106610249	0.0179278
	ssa01	77640066	LOC106610249	0.0123597
	ssa01	77640268	LOC106610249	0.00967706
	ssa01	77640707	LOC106610249	0.00935333
	ssa01	77640713	LOC106610249	0.00824001
	ssa01	77641059	LOC106610249	0.00984286
	ssa01	77641148	LOC106610249	0.00639281
	ssa01	77642114	LOC106610249	0.00767313
	ssa01	77642504	LOC106610249	0.00610993
	ssa01	77642588	LOC106610249	0.00672494
	ssa01	77642772	LOC106610249	0.00565189
	ssa01	77645211	LOC106610249	0.00540065
	ssa01	77646358	LOC106610249	0.00500362
	ssa01	77646390	LOC106610249	0.00526484
	ssa01	77646532	LOC106610249	0.00642756
	ssa01	77646818	LOC106610249	0.0092645
	ssa01	77646847	LOC106610249	0.00581761
	ssa01	77646890	LOC106610249	0.00590678
	ssa01	77647136	LOC106610249	0.0115397
	ssa01	77647894	LOC106610249	0.00417564
	ssa01	77649962	LOC106610249	0.00975666
	ssa01	77650509	LOC106610249	0.0123955
	ssa01	77651171	LOC106610249	0.00842727
	ssa01	77651660	LOC106610249	0.00728426
	ssa01	77651739	LOC106610249	0.0147964
	ssa01	77651813	LOC106610249	0.0124575
	ssa01	77652611	LOC106610249	0.0136169
	ssa01	77654091	LOC106610249	0.0202094
	ssa01	77654972	LOC106610249	0.0108951
	ssa01	77655300	LOC106610249	0.00941682
	ssa01	77661525	LOC106610228	0.00794555
	ssa01	77661562	LOC106610228	0.0102554
	ssa01	77662454	LOC106610228	0.0177896
	ssa01	77662631	LOC106610228	0.0180558
	ssa01	77664380	LOC106610228	0.0133195
	ssa01	77665993	LOC106610228	0.0179585
	ssa01	77666413	LOC106610228	0.012934
	ssa01	77667580	LOC106610228	0.00862413
	ssa01	77667726	LOC106610228	0.004785
	ssa01	77668376	LOC106610228	0.00555906
	ssa01	77669597	LOC106610228	0.0169169
	ssa01	77670347	LOC106610228	0.01627
	ssa01	77670688	LOC106610228	0.0107886
	ssa01	77673338	LOC106610228	0.0168864
	ssa01	77675043	LOC106610228	0.0384802
	ssa01	77675093	LOC106610228	0.0181171
	ssa01	77675364	LOC106610228	0.0191124
	ssa01	77676602	LOC106610228	0.00963354
	ssa01	77676913	LOC106610228	0.0144638
	ssa01	77677954	LOC106610228	0.00856586
	ssa01	77679245	LOC106610228	0.0102761
	ssa01	77679459	LOC106610228	0.00358658
	ssa01	77680051	LOC106610228	0.0102081
	ssa01	77680139	LOC106610228	0.0209763
	ssa01	77680223	LOC106610228	0.012638
	ssa01	77685781	LOC106610207	0.0112485
	ssa01	77686438	LOC106610207	0.00786493
	ssa01	77686439	LOC106610207	0.00617465
	ssa01	77686440	LOC106610207	0.00516387
	ssa01	77686441	LOC106610207	0.00518589
	ssa01	77686442	LOC106610207	0.00486573
	ssa01	77691171	LOC106610207	0.00841529
	ssa01	77691221	LOC106610207	0.0073628
	ssa01	77692106	LOC106610207	0.00674218
	ssa01	77693083	LOC106610207	0.0168188
	ssa01	77694091	LOC106610207	0.0137942
	ssa01	77695167	LOC106610207	0.0228366
	ssa01	77695419	LOC106610207	0.0182508
	ssa01	77697200	LOC106610207	0.0397606
	ssa01	77697221	LOC106610207	0.0206484
	ssa01	77699289	LOC106610207	0.0057191
	ssa01	77700492	LOC106610207	0.0180928
	ssa01	77705298	LOC106610207	0.00844836
	ssa01	77705348	LOC106610207	0.00857974
	ssa01	77708327	LOC106610207	0.0104405
	ssa01	77709779	LOC106610207	0.04645
	ssa01	77711403	LOC106610207	0.00555091
	ssa01	77728158	LOC106610207	0.0147085
	ssa01	77728646	LOC106610207	0.00772206
	ssa01	77729633	LOC106610207	0.00683571
	ssa01	77730265	LOC106610207	0.00930544
	ssa01	77733246	LOC106610207	0.0111005
	ssa01	77734961	LOC106610207	0.0114108
	ssa01	77738869	LOC106610207	0.0145479
	ssa01	77739125	LOC106610207	0.0106867
	ssa01	77739918	LOC106610207	0.0133334
	ssa01	77740348	LOC106610207	0.00564583
	ssa01	77741870	LOC106610207	0.00913882
	ssa01	77747540	LOC106610207	0.0271555
	ssa01	77750105	LOC106610207	0.00974553
	ssa01	77752179	LOC106610207	0.0135615
	ssa01	77752222	LOC106610207	0.0101551
	ssa01	77756885	LOC106610207	0.0118261
	ssa01	77757089	LOC106610207	0.00655876
	ssa01	77762911	LOC106610207	0.00620853
	ssa01	77766006	LOC106610207	0.0129348
	ssa01	77770327	LOC106610207	0.00908486
	ssa01	77771238	LOC106610207	0.0116098
	ssa01	77771750	LOC106610207	0.00453377
	ssa01	77775118	LOC106610207	0.0113605
	ssa01	77775749	LOC106610207	0.0115612
	ssa01	77776701	LOC106610207	0.0226775
	ssa01	77777134	LOC106610207	0.00630845
	ssa01	77796882	LOC106610147	0.0093688
	ssa01	77798264	LOC106610147	0.0114041
	ssa01	77807270	LOC106610147	0.00532069
	ssa01	77807433	LOC106610147	0.0152226
	ssa01	77807889	LOC106610147	0.0118727
	ssa01	77808321	LOC106610147	0.00499936
	ssa01	77812489	LOC106610147	0.0126149
	ssa01	77813165	LOC106610147	0.0101435
	ssa01	77830396	LOC106610147	0.00464292
	ssa01	77839183	LOC106610147	0.0108717
	ssa01	77845995	LOC106610147	0.0102837
	ssa01	77853985	LOC106610147	0.01349
	ssa01	77854068	LOC106610147	0.0119184
	ssa01	77855039	LOC106610147	0.0134254
	ssa01	77878964	LOC106610147	0.0221096
	ssa01	77879300	LOC106610147	0.0137786
	ssa01	77882511	LOC106610147	0.0115723
	ssa01	79168292	LOC106610476	0.0256901
	ssa01	79173192	LOC106610476	0.0318882
	ssa01	79173281	LOC106610476	0.043643
	ssa01	79182346	LOC106610476	0.0349624
	ssa01	79182376	LOC106610476	0.0386418
	ssa01	79186221	LOC106610476	0.0329591
	ssa01	79192579	LOC106610476	0.0498977
	ssa01	79193106	LOC106610476	0.0329412
	ssa01	79197738	LOC106610476	0.0473887
	ssa01	79199362	LOC106610476	0.0428834
	ssa01	79200217	LOC106610476	0.0319182
	ssa01	79203819	LOC106610476	0.0284869
	ssa01	79206381	LOC106610476	0.0214634
	ssa01	79212867	LOC106610476	0.0460158
	ssa01	79212868	LOC106610476	0.0454217
	ssa01	79212888	LOC106610476	0.0350966
	ssa01	79212924	LOC106610476	0.0460301
	ssa01	79224823	LOC106610476	0.0342776
	ssa01	79229591	LOC106610476	0.0468109
	ssa01	79231427	LOC106610476	0.0359547
	ssa01	79233737	LOC106610476	0.0260101
	ssa01	79256314	LOC106610476	0.049516
	ssa01	79258058	LOC106610476	0.0426554
	ssa01	79258326	LOC106610476	0.023252
	ssa01	79262767	LOC106610476	0.0483334
	ssa01	79268811	LOC106610476	0.0383618
	ssa01	79281089	LOC106610476	0.0427636
	ssa01	79281171	LOC106610476	0.0358452
	ssa01	79289062	LOC106610476	0.0334447
	ssa01	79289088	LOC106610476	0.0390365
	ssa01	79289089	LOC106610476	0.0434961
	ssa01	79299894	LOC106610476	0.0418046
	ssa01	79310351	LOC106610476	0.0490071
	ssa01	79330075	LOC106610476	0.0417521
	ssa01	79330707	LOC106610476	0.0497265
	ssa01	79335297	LOC106610476	0.0346352
	ssa01	79339408	LOC106610476	0.0494283
	ssa01	79342646	LOC106610476	0.0238953
	ssa01	79342654	LOC106610476	0.0294413
	ssa01	79342668	LOC106610476	0.0384224
	ssa01	79342670	LOC106610476	0.038878
	ssa01	79342702	LOC106610476	0.038025
	ssa01	79342725	LOC106610476	0.0380333
	ssa01	79353165	LOC106610476	0.0444121
	ssa01	79383933	LOC106610563	0.039111
	ssa01	79407124	LOC106610563	0.0406035
	ssa01	79507188	LOC106610551	0.0380953
	ssa01	79511770	LOC106610551	0.0481984
	ssa01	79963290	LOC106610540	0.0457006
	ssa01	80561185	LOC106610511	0.0238736
	ssa01	80561186	LOC106610511	0.0245202
	ssa01	80561935	LOC106610511	0.0205474
	ssa01	80562254	LOC106610511	0.0334025
	ssa01	80562497	LOC106610511	0.0190062
	ssa01	80563358	LOC106610511	0.0398841
	ssa01	80563737	LOC106610511	0.0347914
	ssa01	80564444	LOC106610511	0.0391674
	ssa01	80565044	LOC106610511	0.0349767
	ssa01	80565989	LOC106610511	0.0409364
	ssa01	80566688	LOC106610511	0.0311705
	ssa01	80567251	LOC106610511	0.0260113
	ssa01	80574210	LOC106610511	0.0196405
	ssa01	80600394	LOC106610502	0.00803352
	ssa01	80611797	LOC106610502	0.0122822
	ssa01	80785993	lsm12	0.0202093
	ssa01	80786945	lsm12	0.0390994
	ssa01	80788085	lsm12	0.0289917
	ssa01	80790929	lsm12	0.0475681
	ssa01	80836725	LOC106610487	0.0297508
	ssa01	80840599	LOC106610487	0.0399868
	ssa01	80848625	LOC106610487	0.0204545
	ssa01	80850344	LOC106610487	0.0185579
	ssa01	80850513	LOC106610487	0.0358314
	ssa01	80853777	LOC106610487	0.0155024
	ssa01	80854805	LOC106610487	0.00943238
	ssa01	80854806	LOC106610487	0.00867232
	ssa01	80856606	LOC106610487	0.0228824
	ssa01	80861043	LOC106610487	0.0373138
	ssa01	80862148	LOC106610487	0.012638
	ssa01	81277720	LOC106610613	0.0303278
	ssa01	81291124	LOC106610613	0.0385751
	ssa01	81294396	LOC106610613	0.0459037
	ssa01	81295750	LOC106610613	0.0393752
	ssa01	81323915	LOC106610613	0.0395207
	ssa01	81326525	LOC106610613	0.037149
	ssa01	81330429	LOC106610613	0.0437332
	ssa01	81350510	LOC106610613	0.0384866
	ssa01	81359364	LOC106610613	0.0495112
	ssa01	81361936	LOC106610613	0.0351131
	ssa01	81362614	LOC106610613	0.0315411
	ssa01	81364969	LOC106610613	0.0476394
	ssa01	81364970	LOC106610613	0.0493703
	ssa01	81366672	LOC106610613	0.0394873
	ssa01	81366674	LOC106610613	0.0394328
	ssa01	81613263	LOC106610692	0.0421548
	ssa01	81614603	LOC106610692	0.0461636
	ssa01	81617482	LOC106610692	0.0421616
	ssa01	81650306	tbp	0.0468391
	ssa01	83409961	ppm1ba	0.00975097
	ssa01	83418071	ppm1ba	0.0219254
	ssa01	83433309	ppm1ba	0.049297
	ssa01	83436165	ppm1ba	0.0184508
	ssa01	83436201	ppm1ba	0.0183943
	ssa01	83440895	ppm1ba	0.0166392
	ssa01	83566390	LOC106610642	0.0305525
	ssa01	83836830	LOC106610952	0.0436055
	ssa01	87513941	LOC106611227	0.0456607
	ssa01	89873975	LOC106613059	0.0183122
	ssa01	91134103	LOC106612941	0.041435
	ssa01	91178309	slc25a28	0.0404135
	ssa01	91184106	slc25a28	0.0354113
	ssa01	91194076	slc25a28	0.0484464
	ssa01	91203521	slc25a28	0.00536858
	ssa01	91301028	cnnm1	0.0487187
	ssa01	91328924	hpse2	0.0448387
	ssa01	91396593	hpse2	0.0384065
	ssa01	91520248	LOC106612867	0.0333322
	ssa01	91521186	LOC106612867	0.0202568
	ssa01	91531122	LOC106612867	0.0476488
	ssa01	91544413	LOC106612867	0.0363033
	ssa01	91547755	LOC106612867	0.0451502
	ssa01	92232437	LOC106612695	0.0465165
	ssa01	92249079	LOC106612695	0.0161321
	ssa01	92309630	LOC106612678	0.0489506
	ssa01	92314391	LOC106612678	0.0487904
	ssa01	92322177	LOC106612678	0.0137671
	ssa01	92322978	LOC106612678	0.00703058
	ssa01	92327246	LOC106612678	0.0118561
	ssa01	92327284	LOC106612678	0.011484
	ssa01	92327432	LOC106612678	0.00895564
	ssa01	92327673	LOC106612678	0.0136273
	ssa01	92334003	LOC106612678	0.00590909
	ssa01	92334004	LOC106612678	0.0488412
	ssa01	92335235	LOC106612678	0.00842
	ssa01	92334003	LOC106611541	0.00590909
	ssa01	92334004	LOC106611541	0.0488412
	ssa01	92335235	LOC106611541	0.00842
	ssa01	92377351	LOC106611541	0.0144355
	ssa01	92389465	LOC106611541	0.00628314
	ssa01	92389534	LOC106611541	0.00639127
	ssa01	92393443	LOC106611541	0.0175073
	ssa01	94754510	rnf157	0.0415248
	ssa01	94756253	rnf157	0.0231815
	ssa01	94756268	rnf157	0.0233098
	ssa01	94770543	rnf157	0.045003
	ssa01	94772313	rnf157	0.0490307
	ssa01	94776608	rnf157	0.0368432
	ssa01	94784554	rnf157	0.0321159
	ssa01	94791105	rnf157	0.0411285
	ssa01	94871953	LOC106612207	0.0363033
	ssa01	94871955	LOC106612207	0.0359583
	ssa01	94871956	LOC106612207	0.0364585
	ssa01	94875647	LOC106612207	0.0334849
	ssa01	94875904	LOC106612207	0.0485832
	ssa01	94875905	LOC106612207	0.0497823
	ssa01	94876108	LOC106612207	0.0370833
	ssa01	94878105	LOC106612207	0.0362725
	ssa01	94881474	LOC106612207	0.0400648
	ssa01	94886866	LOC106612207	0.0372676
	ssa01	94898816	slc9a3r1	0.0475689
	ssa01	94899100	slc9a3r1	0.0412006
	ssa01	94899197	slc9a3r1	0.0334252
	ssa01	94899372	slc9a3r1	0.0319646
	ssa01	94903417	slc9a3r1	0.044416
	ssa01	94910690	slc9a3r1	0.0357502
	ssa01	94916288	slc9a3r1	0.0429544
	ssa01	95197651	LOC106612143	0.0219955
	ssa01	95199567	LOC106612143	0.0385783
	ssa01	95200646	LOC106612143	0.0482835
	ssa01	98517623	kat6b	0.0354793
	ssa01	98520012	kat6b	0.0354975
	ssa01	101475636	LOC106613782	0.0324881
	ssa01	101475817	LOC106613782	0.00287472
	ssa01	101477016	LOC106613782	0.0406423
	ssa01	101479214	LOC106613782	0.0260561
	ssa01	101481014	LOC106613782	0.0241635
	ssa01	101541909	papolg	0.000205296
	ssa01	101586157	LOC106613827	0.0430255
	ssa01	101983426	LOC106613898	0.0127713
	ssa01	102123489	LOC106613940	0.0346813
	ssa01	102125251	LOC106613940	0.0187913
	ssa01	102125253	LOC106613940	0.025216
	ssa01	102125937	LOC106613940	0.0154759
	ssa01	102129949	LOC106613940	0.0260222
	ssa01	102129976	LOC106613940	0.033725
	ssa01	102132800	LOC106613940	0.0213642
	ssa01	102133086	LOC106613940	0.00153593
	ssa01	102134073	LOC106613940	0.00196211
	ssa01	102134095	LOC106613940	0.00241097
	ssa01	102135666	LOC106613940	0.0223626
	ssa01	103548275	chst3	0.0399901
	ssa01	103552799	chst3	0.0377526
	ssa01	103758681	LOC106560341	0.0330057
	ssa01	103758799	LOC106560341	0.00605292
	ssa01	103759312	LOC106560341	0.042213
	ssa01	109664931	LOC106561388	0.0438451
	ssa01	109717494	uhrf2	0.0348375
	ssa01	109719460	uhrf2	0.0400429
	ssa01	109731326	uhrf2	0.033046
	ssa01	111604430	LOC106561807	0.0385462
	ssa01	111641075	LOC106561820	0.0489825
	ssa01	111641921	LOC106561820	0.0482034
	ssa01	111646043	LOC106561820	0.0471104
	ssa01	111647227	LOC106561820	0.0492538
	ssa01	111657527	LOC106561820	0.0442428
	ssa01	111661812	LOC106561820	0.0322011
	ssa01	111667176	LOC106561820	0.0346569
	ssa01	111668773	LOC106561820	0.0316543
	ssa01	111670863	LOC106561820	0.0449911
	ssa01	111672582	LOC106561820	0.0372055
	ssa01	111676384	LOC106561820	0.0387746
	ssa01	111683024	LOC106561820	0.0148713
	ssa01	111688117	LOC106561820	0.0291907
	ssa01	111694768	LOC106561820	0.0162837
	ssa01	111698730	LOC106561820	0.0215609
	ssa01	111730365	LOC106561827	0.0359113
	ssa01	111733178	LOC106561827	0.0302394
	ssa01	111733668	LOC106561827	0.00866745
	ssa01	111735988	LOC106561827	0.0088087
	ssa01	111736441	LOC106561827	0.0151435
	ssa01	111736442	LOC106561827	0.0305595
	ssa01	111740401	LOC106561827	0.0227757
	ssa01	111745985	tcp4	0.0198957
	ssa01	111766581	ppip2	0.0194221
	ssa01	111766735	ppip2	0.0132324
	ssa01	111767085	ppip2	0.0348904
	ssa01	111771586	ppip2	0.0140233
	ssa01	111783286	ppip2	0.0203034
	ssa01	111814622	LOC100380870	0.0208895
	ssa01	111818126	LOC100380870	0.0221622
	ssa01	111822246	LOC100380870	0.0226026
	ssa01	111825781	LOC100380870	0.0258719
	ssa01	111834971	LOC100380870	0.0300285
	ssa01	111869241	LOC106561845	0.0207269
	ssa01	111884174	LOC106561845	0.0125621
	ssa01	111884551	LOC106561845	0.0224743
	ssa01	111890257	LOC106561845	0.0313057
	ssa01	111901688	LOC106561845	0.0203099
	ssa01	111929823	LOC106561858	0.0192364
	ssa01	111944788	LOC106561858	0.015369
	ssa01	111958259	LOC106561858	0.0164522
	ssa01	112451396	LOC106561104	0.00604161
	ssa01	112463806	LOC106561104	0.00726822
	ssa01	112489208	LOC106561104	0.00770833
	ssa01	112494694	LOC106561104	0.0193546
	ssa01	112510457	LOC106561104	0.00577585
	ssa01	112510549	LOC106561104	0.00795682
	ssa01	112545034	LOC106561104	0.0478609
	ssa01	112545130	LOC106561104	0.0347125
	ssa01	112560784	LOC106561104	0.00927486
	ssa01	112571762	LOC106561104	0.0263584
	ssa01	112575858	LOC106561104	0.0430311
	ssa01	112578731	LOC106561104	0.00331822
	ssa01	112601971	LOC106561104	0.0197701
	ssa01	112602405	LOC106561104	0.00243962
	ssa01	112604031	LOC106561104	0.00607499
	ssa01	112615061	LOC106561104	0.0155719
	ssa01	112615123	LOC106561104	0.00434406
	ssa01	112618346	LOC106561104	0.00388125
	ssa01	112619531	LOC106561104	0.0140139
	ssa01	112619913	LOC106561104	0.00687724
	ssa01	112625594	LOC106561104	0.0085606
	ssa01	112627698	LOC106561104	0.0033704
	ssa01	112640307	LOC106561104	0.0136334
	ssa01	112642317	LOC106561104	0.00759177
	ssa01	112655260	LOC106561104	0.00434174
	ssa01	112972439	LOC106561897	0.0103891
	ssa01	112977086	LOC106561897	0.00307111
	ssa01	112980970	LOC106561897	0.01039
	ssa01	112994051	LOC106561897	0.0129109
	ssa01	112997935	LOC106561897	0.00705615
	ssa01	113070324	LOC106561913	0.0283788
	ssa01	113079312	LOC106561913	0.0167834
	ssa01	113091269	LOC106561913	0.0137078
	ssa01	113093786	LOC106561913	0.0128944
	ssa01	113094259	LOC106561913	0.0258143
	ssa01	113094262	LOC106561913	0.0228481
	ssa01	113105439	LOC106561913	0.0313833
	ssa01	113114146	LOC106561913	0.0242667
	ssa01	113117626	LOC106561913	0.0394316
	ssa01	113120238	LOC106561913	0.0363705
	ssa01	113151565	LOC106561920	0.0121225
	ssa01	113158285	LOC106561920	0.0111882
	ssa01	113182804	LOC100194848	0.0352883
	ssa01	113191090	LOC100194848	0.038461
	ssa01	113287830	LOC106561951	0.0272355
	ssa01	113519431	LOC106562020	0.0322895
	ssa01	113519432	LOC106562020	0.0342552
	ssa01	113535221	LOC106562020	0.0208895
	ssa01	113632101	LOC106562041	0.0378541
	ssa01	113666010	LOC106562076	0.0228793
	ssa01	113700546	yoy6	0.0276401
	ssa01	113703037	yoy6	0.0366213
	ssa01	113730467	camk4	0.0375793
	ssa01	113764823	wdr36	0.0269155
	ssa01	113781107	LOC106562119	0.0195888
	ssa01	113800278	tmem232	0.0253128
	ssa01	113802805	tmem232	0.0247003
	ssa01	113806179	man2a1	0.0295237
	ssa01	113806568	man2a1	0.0170931
	ssa01	113807649	man2a1	0.0201542
	ssa01	113807885	man2a1	0.0329385
	ssa01	113813247	man2a1	0.0149217
	ssa01	113814488	man2a1	0.027129
	ssa01	113815354	man2a1	0.0182912
	ssa01	113826165	man2a1	0.0263966
	ssa01	113826229	man2a1	0.0180928
	ssa01	113830416	man2a1	0.0249144
	ssa01	113835331	man2a1	0.0141315
	ssa01	113840563	man2a1	0.0388824
	ssa01	113845826	man2a1	0.0193906
	ssa01	113856506	man2a1	0.0139741
	ssa01	113872796	pja2	0.0250117
	ssa01	113879832	pja2	0.032211
	ssa01	113885967	pja2	0.0257734
	ssa01	114882793	kmt5aa	0.0277005
	ssa01	114990896	denr	0.00613689
	ssa01	114990933	denr	0.00872302
	ssa01	115038421	LOC106561138	0.00981764
	ssa01	116278430	LOC106562927	0.0338762
	ssa01	117454868	LOC106563528	0.00553167
	ssa01	117462013	LOC106563528	0.00563119
	ssa01	117815306	rai14	0.0255537
	ssa01	117818673	rai14	0.0215182
	ssa01	117819570	rai14	0.0177176
	ssa01	117821791	rai14	0.017311
	ssa01	117823652	rai14	0.00542995
	ssa01	117827378	rai14	0.00523035
	ssa01	117828807	rai14	0.0261748
	ssa01	118661846	LOC106565786	0.0259783
	ssa01	118732787	rfx3	0.00654493
	ssa01	118733718	rfx3	0.0154239
	ssa01	118758578	rfx3	0.0152034
	ssa01	118765315	rfx3	0.00751623
	ssa01	118768878	rfx3	0.0159275
	ssa01	118772684	rfx3	0.0119142
	ssa01	119120782	bmpr1bb	0.0405836
	ssa01	119256131	pdlim5b	0.0470852
	ssa01	119259999	pdlim5b	0.0494474
	ssa01	119266607	pdlim5b	0.0431417
	ssa01	119266609	pdlim5b	0.0395577
	ssa01	119276701	pdlim5b	0.0407988
	ssa01	119276702	pdlim5b	0.0417301
	ssa01	119277854	pdlim5b	0.0496207
	ssa01	119281408	pdlim5b	0.034274
	ssa01	119282799	pdlim5b	0.0450009
	ssa01	119321920	opn4xa	0.0497226
	ssa01	119326601	opn4xa	0.0475277
	ssa01	119347326	opn4xa	0.0478054
	ssa01	119409211	LOC106564097	0.0234313
	ssa01	119412377	LOC106564097	0.0208124
	ssa01	119412520	LOC106564097	0.0263133
	ssa01	119412688	LOC106564097	0.0465925
	ssa01	119419240	LOC106564089	0.040127
	ssa01	119419311	LOC106564089	0.0443813
	ssa01	119420513	LOC106564089	0.0253995
	ssa01	119428249	LOC106564089	0.0342377
	ssa01	119432297	LOC106564089	0.0377064
	ssa01	119432640	LOC106564089	0.0417938
	ssa01	119490414	wdr70	0.046289
	ssa01	119527628	wdr70	0.0491277
	ssa01	120931223	LOC106564675	0.0398227
	ssa01	123597009	LOC106565278	0.0308574
	ssa01	123623446	LOC106565278	0.0377946
	ssa01	123651710	si:ch211-127i16.2	0.0456452
	ssa01	123656367	si:ch211-127i16.2	0.0451727
	ssa01	123723047	LOC106565324	0.0373879
	ssa01	124050278	LOC106565394	0.0285255
	ssa01	124050746	LOC106565394	0.0371359
	ssa01	124051565	LOC106565394	0.0384885
	ssa01	124059249	LOC106565394	0.0417884
	ssa01	124063126	LOC106565394	0.0120513
	ssa01	124063797	LOC106565394	0.0467184
	ssa01	124947487	LOC106565572	0.0203099
	ssa01	124948751	LOC106565572	0.0294155
	ssa01	124948881	LOC106565572	0.0244618
	ssa01	124949508	LOC106565572	0.0066544
	ssa01	124950707	LOC106565572	0.0372357
	ssa01	124953625	LOC106565572	0.0220479
	ssa01	124964902	LOC106565572	0.0308232
	ssa01	124964965	LOC106565572	0.0208855
	ssa01	124973783	LOC106565572	0.0160888
	ssa01	124974185	LOC106565572	0.0155102
	ssa01	124974529	LOC106565572	0.0267564
	ssa01	124975039	LOC106565572	0.0160883
	ssa01	124975472	LOC106565572	0.013576
	ssa01	124975548	LOC106565572	0.0167353
	ssa01	124975950	LOC106565572	0.0215668
	ssa01	124976049	LOC106565572	0.022384
	ssa01	124976061	LOC106565572	0.0211879
	ssa01	124976069	LOC106565572	0.0174592
	ssa01	124976406	LOC106565572	0.0148718
	ssa01	124976431	LOC106565572	0.0131535
	ssa01	124977557	LOC106565572	0.0217187
	ssa01	124977573	LOC106565572	0.0256586
	ssa01	124978233	LOC106565572	0.0354426
	ssa01	124978773	LOC106565572	0.0164027
	ssa01	124980163	LOC106565572	0.014861
	ssa01	124980183	LOC106565572	0.0183675
	ssa01	124981110	LOC106565572	0.0116759
	ssa01	124982176	LOC106565572	0.0169714
	ssa01	124985931	LOC106565572	0.00990499
	ssa01	125018673	LOC106565572	0.0142106
	ssa01	125359963	nup214	0.0378145
	ssa01	125388195	nup214	0.000618619
	ssa01	125389151	nup214	0.000974659
	ssa01	125391366	nup214	0.00136394
	ssa01	125399332	nup214	0.00103283
	ssa01	125399810	nup214	0.0403419
	ssa01	125399901	nup214	0.0372637
	ssa01	125410197	nup214	0.0111089
	ssa01	125416593	nup214	0.0292167
	ssa01	125423547	nup214	0.0204383
	ssa01	125424546	nup214	0.00832407
	ssa01	125453539	LOC106565718	0.00183969
	ssa01	125465069	LOC106565718	0.00416284
	ssa01	125468382	LOC106565718	0.0445322
	ssa01	125469533	LOC106565718	0.038346
	ssa01	125479105	LOC106565718	0.0196168
	ssa01	125573529	lhx3	0.0368746
	ssa01	125574380	lhx3	0.0314592
	ssa01	125574836	lhx3	0.0224648
	ssa01	125581224	lhx3	0.0358799
	ssa01	125582009	lhx3	0.00317413
	ssa01	125582028	lhx3	0.0304811
	ssa01	125582078	lhx3	0.0172692
	ssa01	125582139	lhx3	0.0041565
	ssa01	125645986	LOC106565740	0.0432808
	ssa01	125647911	LOC106565740	0.0481667
	ssa01	125651166	LOC106565740	0.00910406
	ssa01	125651317	LOC106565740	0.0310442
	ssa01	125653543	LOC106565740	0.0067832
	ssa01	125654270	LOC106565740	0.03359
	ssa01	125654321	LOC106565740	0.0369234
	ssa01	125684143	LOC100194622	0.0385134
	ssa01	125684557	LOC100194622	0.03359
	ssa01	125685145	LOC100194622	0.0314592
	ssa01	125685804	LOC100194622	0.0297199
	ssa01	125690830	LOC100194622	0.0276128
	ssa01	125694524	LOC100194622	0.0366269
	ssa01	125695149	LOC100194622	0.0345105
	ssa01	125695503	LOC100194622	0.0493277
	ssa01	125708365	LOC106565750	0.0449674
	ssa01	125709337	LOC106565750	0.0144128
	ssa01	125711131	LOC106565750	0.0405836
	ssa01	125715270	LOC106565750	0.0464794
	ssa01	125731552	LOC106565750	0.0297276
	ssa01	125735639	LOC106565750	0.0261198
	ssa01	125739530	LOC106565750	0.0440968
	ssa01	125740773	LOC106565750	0.0396477
	ssa01	125741544	LOC106565750	0.043869
	ssa01	125742224	LOC106565750	0.0444115
	ssa01	125744913	LOC106565750	0.0275838
	ssa01	125752394	LOC106565750	0.0247113
	ssa01	125753822	LOC106565750	0.0380261
	ssa01	125754234	LOC106565750	0.0415995
	ssa01	125756359	LOC106565750	0.0384559
	ssa01	125756818	LOC106565750	0.0464794
	ssa01	125765399	LOC106565750	0.0113818
	ssa01	125765574	LOC106565750	0.00633483
	ssa01	125768580	LOC106565750	0.0415248
	ssa01	125771985	LOC106565750	0.0477849
	ssa01	125775144	LOC106565750	0.0488632
	ssa01	125775337	LOC106565750	0.0431431
	ssa01	125952541	LOC106565751	0.0290802
	ssa01	125956765	LOC106565751	0.0400559
	ssa01	125957526	LOC106565751	0.0216921
	ssa01	125984263	LOC106565751	0.0419259
	ssa01	125996359	LOC106565751	0.0155469
	ssa01	126031519	LOC106565751	0.0482368
	ssa01	126035467	LOC106565751	0.035499
	ssa01	126046218	LOC106565751	0.00780693
	ssa01	126047575	LOC106565751	0.00825139
	ssa01	126050272	LOC106565751	0.00328848
	ssa01	126051190	LOC106565751	0.0086333
	ssa01	126051514	LOC106565751	0.00301105
	ssa01	126051518	LOC106565751	0.00413953
	ssa01	126054807	LOC106565751	0.0377037
	ssa01	126055602	LOC106565751	0.0106419
	ssa01	126057622	LOC106565751	0.0100084
	ssa01	126058019	LOC106565751	0.0293641
	ssa01	126058082	LOC106565751	0.00506575
	ssa01	126060024	LOC106565751	0.00416078
	ssa01	126070185	LOC106565751	0.00838591
	ssa01	126072855	LOC106565751	0.0131098
	ssa01	126074160	LOC106565751	0.00638626
	ssa01	126688029	LOC106565912	0.0460719
	ssa01	126713668	LOC106565912	0.0441213
	ssa01	126720663	LOC106565912	0.0473985
	ssa01	126726827	LOC106565912	0.0440769
	ssa01	126729726	LOC106565912	0.0375705
	ssa01	126730788	LOC106565912	0.0431071
	ssa01	126730846	LOC106565912	0.0139267
	ssa01	126730847	LOC106565912	0.0130436
	ssa01	126730849	LOC106565912	0.0122013
	ssa01	126730850	LOC106565912	0.0111805
	ssa01	126741356	LOC106565912	0.0465165
	ssa01	126741608	LOC106565912	0.0420484
	ssa01	126747564	LOC106565912	0.0322196
	ssa01	126781425	LOC106565912	0.0328755
	ssa01	126783307	LOC106565912	0.0386628
	ssa01	126783747	LOC106565912	0.0387535
	ssa01	126787585	LOC106565912	0.0320905
	ssa01	126787680	LOC106565912	0.0318211
	ssa01	126787842	LOC106565912	0.0222732
	ssa01	126789062	LOC106565912	0.0342961
	ssa01	126828932	LOC106565912	0.0454201
	ssa01	126828939	LOC106565912	0.0452192
	ssa01	126841305	LOC106565912	0.0387785
	ssa01	126844350	LOC106565912	0.0287189
	ssa01	126845428	LOC106565912	0.0319703
	ssa01	126846528	LOC106565912	0.033631
	ssa01	126849873	LOC106565912	0.0351027
	ssa01	126853839	LOC106565912	0.0333544
	ssa01	126853951	LOC106565912	0.0327252
	ssa01	126854948	LOC106565912	0.0393556
	ssa01	126858258	LOC106565912	0.0337722
	ssa01	126862299	LOC106565912	0.0412867
	ssa01	126862490	LOC106565912	0.0207134
	ssa01	126862655	LOC106565912	0.0301476
	ssa01	126863469	LOC106565912	0.0367839
	ssa01	126864465	LOC106565912	0.0219777
	ssa01	126870379	LOC106565912	0.0294469
	ssa01	126872280	LOC106565912	0.0327977
	ssa01	126872800	LOC106565912	0.0369752
	ssa01	126873363	LOC106565912	0.0274371
	ssa01	126877786	LOC106565912	0.0327601
	ssa01	126879820	LOC106565912	0.0295768
	ssa01	126884604	LOC106565912	0.0291449
	ssa01	126885828	LOC106565912	0.0474554
	ssa01	126892484	LOC106565912	0.0484559
	ssa01	126892926	LOC106565912	0.041249
	ssa01	126897586	LOC106565912	0.0280447
	ssa01	126898638	LOC106565912	0.038133
	ssa01	126898690	LOC106565912	0.0270685
	ssa01	126902674	LOC106565912	0.0290488
	ssa01	126902730	LOC106565912	0.0362396
	ssa01	126905576	LOC106565912	0.0212531
	ssa01	126913486	LOC106565912	0.0214822
	ssa01	126914133	LOC106565912	0.024706
	ssa01	126915517	LOC106565912	0.0251086
	ssa01	126916199	LOC106565912	0.0306128
	ssa01	126918014	LOC106565912	0.0453029
	ssa01	126918158	LOC106565912	0.029792
	ssa01	126920050	LOC106565912	0.0344761
	ssa01	126922493	LOC106565912	0.0311472
	ssa01	126924659	LOC106565912	0.0373633
	ssa01	126924881	LOC106565912	0.0306689
	ssa01	126926034	LOC106565912	0.0470881
	ssa01	126929179	LOC106565912	0.0355593
	ssa01	126929392	LOC106565912	0.0418981
	ssa01	126929637	LOC106565912	0.0430249
	ssa01	126931454	LOC106565912	0.0450009
	ssa01	126942926	LOC106565912	0.0223434
	ssa01	126942927	LOC106565912	0.0195892
	ssa01	126943510	LOC106565912	0.0107062
	ssa01	126946219	LOC106565912	0.0330695
	ssa01	126949330	LOC106565912	0.0116944
	ssa01	126949956	LOC106565912	0.02144
	ssa01	126950647	LOC106565912	0.0278901
	ssa01	126951754	LOC106565912	0.0107454
	ssa01	126952132	LOC106565912	0.0191221
	ssa01	126952399	LOC106565912	0.0239878
	ssa01	126952923	LOC106565912	0.0373841
	ssa01	126958132	LOC106565912	0.0214221
	ssa01	126964640	LOC106565912	0.0259177
	ssa01	126993230	LOC106565912	0.0303529
	ssa01	126996901	LOC106565912	0.0451652
	ssa01	127003341	LOC106565912	0.0322113
	ssa01	127004148	LOC106565912	0.0299252
	ssa01	127004847	LOC106565912	0.0153893
	ssa01	127005313	LOC106565912	0.0128675
	ssa01	127011177	LOC106565912	0.0198522
	ssa01	127012123	LOC106565912	0.00822847
	ssa01	127019209	LOC106565912	0.031005
	ssa01	127019290	LOC106565912	0.0338736
	ssa01	127024393	LOC106565912	0.0216805
	ssa01	127028491	LOC106565912	0.0398664
	ssa01	127034187	LOC106565912	0.0329492
	ssa01	127059618	LOC106565912	0.0388622
	ssa01	127071475	LOC106565912	0.0413971
	ssa01	127081839	LOC106565912	0.0439495
	ssa01	127082280	LOC106565912	0.037387
	ssa01	127086146	LOC106565912	0.0251027
	ssa01	127093544	LOC106565912	0.0481863
	ssa01	127094014	LOC106565912	0.0141456
	ssa01	127094323	LOC106565912	0.0378359
	ssa01	127094354	LOC106565912	0.034685
	ssa01	127099892	LOC106565912	0.0375717
	ssa01	127101729	LOC106565912	0.00972375
	ssa01	127101747	LOC106565912	0.0372055
	ssa01	127102321	LOC106565912	0.0186962
	ssa01	127103261	LOC106565912	0.0397426
	ssa01	127109128	LOC106565912	0.0100517
	ssa01	127109263	LOC106565912	0.0329807
	ssa01	127109375	LOC106565912	0.0211168
	ssa01	127110959	LOC106565912	0.048334
	ssa01	127111218	LOC106565912	0.0194832
	ssa01	127111261	LOC106565912	0.0244813
	ssa01	127111782	LOC106565912	0.0238817
	ssa01	127111806	LOC106565912	0.0301495
	ssa01	127112254	LOC106565912	0.0132696
	ssa01	127113601	LOC106565912	0.0205014
	ssa01	127113930	LOC106565912	0.0152034
	ssa01	127114496	LOC106565912	0.0159036
	ssa01	127115554	LOC106565912	0.0265612
	ssa01	127115785	LOC106565912	0.0129914
	ssa01	127119795	LOC106565912	0.0379595
	ssa01	127120212	LOC106565912	0.0334129
	ssa01	127122463	LOC106565912	0.0485832
	ssa01	127125695	LOC106565912	0.0368726
	ssa01	127127101	LOC106565912	0.024463
	ssa01	127127147	LOC106565912	0.0181547
	ssa01	127128120	LOC106565912	0.0152646
	ssa01	127130581	LOC106565912	0.0386284
	ssa01	127130582	LOC106565912	0.0414294
	ssa01	127132221	LOC106565912	0.047262
	ssa01	127133135	LOC106565912	0.0184413
	ssa01	127134570	LOC106565912	0.0449521
	ssa01	127134885	LOC106565912	0.0363555
	ssa01	127136793	LOC106565912	0.0420209
	ssa01	127011177	LOC106565915	0.0198522
	ssa01	127012123	LOC106565915	0.00822847
	ssa01	127019209	LOC106565915	0.031005
	ssa01	127019290	LOC106565915	0.0338736
	ssa01	127141011	LOC106565903	0.0478724
	ssa01	127144893	LOC106565903	0.0304588
	ssa01	127145266	LOC106565903	0.0363618
	ssa01	127148504	LOC106565903	0.0132393
	ssa01	127151895	LOC106565903	0.027109
	ssa01	127152881	LOC106565903	0.0471041
	ssa01	127153368	LOC106565903	0.0338875
	ssa01	127153751	LOC106565903	0.023671
	ssa01	127153829	LOC106565903	0.0276909
	ssa01	127154311	LOC106565903	0.0282435
	ssa01	127155241	LOC106565903	0.0302589
	ssa01	127156493	LOC106565903	0.025868
	ssa01	127156876	LOC106565903	0.0218731
	ssa01	127157062	LOC106565903	0.0246851
	ssa01	127157891	LOC106565903	0.0123908
	ssa01	127158491	LOC106565903	0.0290524
	ssa01	127158580	LOC106565903	0.0315742
	ssa01	127158746	LOC106565903	0.0289969
	ssa01	127158913	LOC106565903	0.0294321
	ssa01	127161123	LOC106565903	0.0334733
	ssa01	127165311	LOC106565903	0.0251583
	ssa01	127166169	LOC106565903	0.0273442
	ssa01	127168498	LOC106565903	0.0199067
	ssa01	127168768	LOC106565903	0.0395636
	ssa01	127169000	LOC106565903	0.0224087
	ssa01	127169731	LOC106565903	0.0257813
	ssa01	127171629	LOC106565903	0.0171012
	ssa01	127171951	LOC106565903	0.0186673
	ssa01	127175024	LOC106565903	0.0198933
	ssa01	127176071	LOC106565903	0.0291601
	ssa01	127176433	LOC106565903	0.0164027
	ssa01	127176484	LOC106565903	0.0171841
	ssa01	127183548	LOC106565903	0.0139573
	ssa01	127183943	LOC106565903	0.0454217
	ssa01	127184470	LOC106565903	0.0192696
	ssa01	127184665	LOC106565903	0.0443743
	ssa01	127184666	LOC106565903	0.0395171
	ssa01	127185649	LOC106565903	0.0291761
	ssa01	127186040	LOC106565903	0.0258646
	ssa01	127186995	LOC106565903	0.022996
	ssa01	127187082	LOC106565903	0.0279303
	ssa01	127187203	LOC106565903	0.0362465
	ssa01	127187470	LOC106565903	0.0405836
	ssa01	127187521	LOC106565903	0.0295457
	ssa01	127187923	LOC106565903	0.0120062
	ssa01	127188181	LOC106565903	0.034503
	ssa01	127188795	LOC106565903	0.0286444
	ssa01	127188806	LOC106565903	0.027129
	ssa01	127189093	LOC106565903	0.0251089
	ssa01	127190518	LOC106565903	0.022132
	ssa01	127190718	LOC106565903	0.0274829
	ssa01	127190767	LOC106565903	0.027633
	ssa01	127190949	LOC106565903	0.0300052
	ssa01	127191636	LOC106565903	0.024395
	ssa01	127192656	LOC106565903	0.0162971
	ssa01	127193482	LOC106565903	0.0271753
	ssa01	127193484	LOC106565903	0.0254377
	ssa01	127193514	LOC106565903	0.036238
	ssa01	127193780	LOC106565903	0.0264819
	ssa01	127193818	LOC106565903	0.0233314
	ssa01	127202605	LOC106565903	0.0199078
	ssa01	127203585	LOC106565903	0.020056
	ssa01	127204040	LOC106565903	0.0214949
	ssa01	127914019	LOC106567059	0.0451302
	ssa01	129068917	bspry	0.0473812
	ssa01	132672292	LOC106567252	0.0377125
	ssa01	132834586	LOC106567450	0.0273136
	ssa01	132862102	LOC106567450	0.0293897
	ssa01	132863188	LOC106567450	0.0431908
	ssa01	132883768	LOC106567450	0.0354975
	ssa01	132891378	LOC106567450	0.0327892
	ssa01	132895690	LOC106567450	0.0382595
	ssa01	132933788	LOC106567450	0.0367338
	ssa01	132940387	LOC106567450	0.0444407
	ssa01	132941543	LOC106567450	0.0314886
	ssa01	133192190	LOC106567430	0.0369541
	ssa01	133192309	LOC106567430	0.0459914
	ssa01	133194656	LOC106567536	0.0351754
	ssa01	133195365	LOC106567536	0.048657
	ssa01	133227479	aqp3b	0.0338704
	ssa01	133227844	aqp3b	0.0418185
	ssa01	133438959	LOC106567541	0.0431133
	ssa01	133439490	LOC106567541	0.0210764
	ssa01	133441087	LOC106567541	0.0402786
	ssa01	133441399	LOC106567541	0.0419935
	ssa01	133441445	LOC106567541	0.0319897
	ssa01	133443152	LOC106567541	0.0399656
	ssa01	133444920	LOC106567541	0.0347549
	ssa01	133446549	LOC106567541	0.02328
	ssa01	133446681	LOC106567541	0.0380038
	ssa01	133447642	LOC106567541	0.0423676
	ssa01	133447655	LOC106567541	0.0456959
	ssa01	133448988	LOC106567541	0.0448793
	ssa01	133449260	LOC106567541	0.0353764
	ssa01	133449924	LOC106567541	0.0346693
	ssa01	133451763	LOC106567541	0.0346809
	ssa01	133489658	LOC106567541	0.0305245
	ssa01	133490348	LOC106567541	0.0407453
	ssa01	133490421	LOC106567541	0.0460471
	ssa01	133491215	LOC106567541	0.0369362
	ssa01	133498736	LOC106567541	0.0405194
	ssa01	133499793	LOC106567541	0.0340972
	ssa01	133500754	LOC106567541	0.0393488
	ssa01	133508893	LOC106567541	0.0489414
	ssa01	133512534	LOC106567541	0.0468391
	ssa01	133521860	LOC106567541	0.0251782
	ssa01	133528941	LOC106567541	0.0427859
	ssa01	133529286	LOC106567541	0.0333443
	ssa01	133533852	LOC106567541	0.0477336
	ssa01	133541901	LOC106567541	0.0401594
	ssa01	133543419	LOC106567541	0.0271223
	ssa01	133543969	LOC106567541	0.0385149
	ssa01	133546493	LOC106567541	0.0427529
	ssa01	133557198	LOC106567541	0.0336216
	ssa01	133557727	LOC106567541	0.0328365
	ssa01	133569105	LOC106567541	0.0464247
	ssa01	133577289	LOC106567541	0.0492958
[truncated: 24,964 more rows]

## Sheet: Supplementary Table 3 
Supplementary Table 3 - LFMM outliers from SNP array with overlapping gene symbols
Chromosome	Position	Gene symbol	qvalue	Method
ssa25	41943670	LOC106586828	0.0189845	LFMM K5
ssa25	41948436	LOC106586828	0.0189845	LFMM K5
ssa09	24905454	six6	0.0242448	LFMM K1
ssa16	42171301	LOC106573868	0.0481783	LFMM K5

## Sheet: Supplementary Table 4
Supplementary Table 4 - RDA outliers from SNP array with overlapping gene symbols
Chromosome	Position	Gene symbol	absRDA1
ssa01	8317751	mdga2a	0.00789762
ssa01	31766967	LOC106601343	0.00803282
ssa01	31785090	LOC106601320	0.00862496
ssa01	31791898	LOC106601320	0.0086521
ssa01	31874187	slc24a4a	0.00952251
ssa01	31917673	LOC106601300	0.00976625
ssa01	31933438	LOC106601300	0.00976625
ssa01	31933710	LOC106601300	0.00976625
ssa01	32095554	zgc:174356	0.00864583
ssa01	32104561	zgc:174356	0.00809535
ssa01	32105350	zgc:174356	0.0079407
ssa01	32105444	zgc:174356	0.00809535
ssa01	32105885	zgc:174356	0.00809535
ssa01	32106935	zgc:174356	0.00809535
ssa01	32110571	zgc:174356	0.00809535
ssa01	32110718	zgc:174356	0.00819488
ssa01	32113598	zgc:174356	0.0080181
ssa01	32118638	zgc:174356	0.00793251
ssa01	32127065	zgc:174356	0.00765717
ssa01	32391023	LOC106601253	0.00797996
ssa01	32403845	LOC106601272	0.0076566
ssa01	80211647	LOC106610530	0.00861058
ssa01	80239583	LOC106610530	0.00870203
ssa01	80328672	LOC106610530	0.00793376
ssa01	81333361	LOC106610613	0.00834815
ssa01	92389465	LOC106611541	0.00899205
ssa01	98491492	kat6b	0.00874247
ssa01	98599354	LOC106611737	0.00894783
ssa01	98614175	LOC106611737	0.00909857
ssa01	98619755	LOC106611737	0.00783081
ssa01	125066725	LOC106565572	0.0081916
ssa01	125068888	LOC106565572	0.0081916
ssa01	125099662	LOC106565641	0.00795696
ssa01	125100952	LOC106565641	0.00793257
ssa01	125125443	lzts3	0.00800964
ssa01	125139341	ddrgk1	0.00815499
ssa01	125139922	ddrgk1	0.0082015
ssa01	125149168	ddrgk1	0.00811059
ssa01	125286314	prrc2b	0.00767542
ssa01	125415815	nup214	0.00826667
ssa01	137210568	LOC106568264	0.00775823
ssa01	137223202	LOC106568264	0.0083253
ssa01	150886782	syk	0.00847315
ssa01	150908743	syk	0.00822801
ssa01	150911957	syk	0.0085728
ssa01	150961230	auh	0.00788174
ssa01	150964228	auh	0.00798351
ssa01	150965477	auh	0.00770978
ssa01	150982596	auh	0.00992415
ssa01	150983521	auh	0.00948011
ssa01	151038199	ror2	0.00838964
ssa01	151042509	ror2	0.0107297
ssa01	151052438	ror2	0.0103495
ssa01	151052840	ror2	0.00994391
ssa01	151053324	ror2	0.00990058
ssa01	151054126	ror2	0.0103074
ssa01	151068262	ror2	0.00885019
ssa01	151119654	ror2	0.00917848
ssa01	151119724	ror2	0.00929214
ssa01	151129239	ror2	0.00905944
ssa01	151130235	ror2	0.0082918
ssa01	151135836	ror2	0.00894041
ssa01	151140873	ror2	0.00903251
ssa01	151142864	ror2	0.00897508
ssa01	151142970	ror2	0.00883043
ssa01	151153434	ror2	0.00873576
ssa01	151243497	cdc42se2	0.00831903
ssa02	25004493	LOC106581883	0.00767848
ssa02	25032559	LOC106581894	0.00774891
ssa02	25034409	LOC106581894	0.00774891
ssa02	47530810	LOC100196059	0.00787403
ssa02	47536587	LOC100196059	0.0078707
ssa02	47538549	LOC100196059	0.0078707
ssa02	47547296	LOC106587302	0.00811584
ssa02	54996216	LOC106589699	0.00786932
ssa02	54996447	LOC106589699	0.00787047
ssa03	18205175	LOC106599529	0.0079333
ssa03	18358829	LOC106599529	0.0083967
ssa03	30042236	LOC106599757	0.00818266
ssa03	30656164	spidr	0.00921044
ssa03	30660319	mcm4	0.00788685
ssa03	30662958	mcm4	0.00809415
ssa03	30668122	mcm4	0.00846618
ssa03	30675535	mcm4	0.00848746
ssa03	30867172	sntg1	0.00826334
ssa03	30890157	sntg1	0.00804239
ssa03	30890205	sntg1	0.00804744
ssa03	30963905	st18	0.00778955
ssa03	31061035	LOC106599824	0.00779289
ssa03	31061133	LOC106599824	0.00775539
ssa03	31173818	LOC106599824	0.00832773
ssa03	32112568	jmjd4	0.00785241
ssa03	32210206	ccdc13	0.0078006
ssa03	32297940	pth1r	0.00821823
ssa03	32508234	LOC106599903	0.00882969
ssa03	32525326	LOC106599903	0.00797565
ssa03	35886477	LOC106600234	0.00891816
ssa03	35890317	LOC106600234	0.00861964
ssa03	35929766	LOC106600234	0.00946797
ssa03	35940240	LOC106600234	0.00937088
ssa03	53814400	LOC106600901	0.00772208
ssa03	54386646	LOC106600888	0.00785354
ssa03	57403067	hoxb3a	0.00810788
ssa03	57406211	hoxb3a	0.00803467
ssa03	57413578	hoxb3a	0.00801284
ssa03	57414819	hoxb3a	0.00820392
ssa03	70372868	fbf1	0.00801684
ssa03	70398901	LOC106601402	0.00800444
ssa04	11390232	LOC106602381	0.00762962
ssa04	17153956	LOC106602559	0.00836255
ssa04	25665200	cd166	0.00766732
ssa04	25983620	cblb	0.00765404
ssa04	25987041	cblb	0.00773487
ssa04	26343524	LOC106602832	0.00775692
ssa04	26373556	LOC106602832	0.00775692
ssa04	26522915	lis1b	0.00788249
ssa04	33918182	LOC106602987	0.00787796
ssa04	33918502	LOC106602987	0.00787796
ssa04	33921214	LOC106602987	0.00805934
ssa04	33976694	LOC106602987	0.00771838
ssa04	51443382	LOC106603510	0.00831367
ssa04	51492668	LOC106603510	0.00957391
ssa04	51530838	LOC106603510	0.0081661
ssa04	51538922	LOC106603510	0.00827387
ssa04	51540991	LOC106603510	0.0081925
ssa04	51560142	LOC106603510	0.00862336
ssa04	51560955	LOC106603510	0.00862336
ssa04	55282029	LOC106603607	0.00765208
ssa05	10302695	LOC106604266	0.0090321
ssa05	24928126	rapgef2	0.00802417
ssa05	24929156	rapgef2	0.00795733
ssa05	24930867	rapgef2	0.00782719
ssa05	24942919	rapgef2	0.00797358
ssa05	24942925	rapgef2	0.00789118
ssa05	24972382	LOC106604511	0.00772117
ssa05	32155211	LOC106604699	0.00772384
ssa05	61838974	LOC106605492	0.00816815
ssa05	61839738	LOC106605492	0.00889202
ssa05	65850303	LOC106605637	0.00807782
ssa05	65939585	LOC106605635	0.00799615
ssa05	66618123	zmp:0000001114	0.00840742
ssa05	66620310	zmp:0000001114	0.00992517
ssa05	66663806	LOC106605617	0.00781357
ssa05	67263879	znf1035	0.00780697
ssa05	67286535	znf1035	0.00870295
ssa05	67293352	LOC106605597	0.00897666
ssa05	67293473	LOC106605597	0.00897666
ssa05	67300221	LOC106605597	0.00982286
ssa05	67344935	LOC106605593	0.00931091
ssa05	67371606	zn576	0.00949595
ssa05	67408106	LOC106605589	0.00990094
ssa05	68255877	arhgef1b	0.00802222
ssa06	8134253	hpbp1	0.0076736
ssa06	8134253	tmem86b	0.0076736
ssa06	30729741	LOC106607078	0.00781984
ssa06	30740350	LOC106607078	0.00773209
ssa06	30786305	LOC106607079	0.00770662
ssa06	30800719	LOC106607080	0.00816081
ssa06	32093148	LOC106607212	0.00824657
ssa06	35539191	LOC106607349	0.00768763
ssa06	56585769	nkain2	0.00763951
ssa06	56586226	nkain2	0.0076803
ssa06	72133629	LOC106608138	0.00814186
ssa07	9156907	LOC100380644	0.00902619
ssa07	9351737	LOC106608576	0.00786744
ssa07	9354623	LOC106608576	0.00800662
ssa07	9354632	LOC106608576	0.00794297
ssa07	9485552	LOC106608576	0.00803749
ssa07	9492743	LOC106608576	0.0089133
ssa07	9508680	LOC106608576	0.00863257
ssa07	10919214	LOC106608688	0.00840248
ssa07	10965008	LOC106608688	0.00886336
ssa07	23988801	LOC100196067	0.00764342
ssa07	24048326	LOC106608972	0.00766151
ssa07	24201636	pea15	0.00806513
ssa07	24366656	LOC106608979	0.00763588
ssa07	24402672	LOC106608976	0.00816777
ssa07	24403004	LOC106608976	0.00820519
ssa07	24405373	btr12	0.00821792
ssa07	24406047	btr12	0.00829079
ssa07	24407257	btr12	0.00820311
ssa07	27856565	arhgap36	0.00871141
ssa07	41260168	hsp90b1	0.00772118
ssa07	41265854	hsp90b1	0.00775947
ssa07	41266180	hsp90b1	0.00804758
ssa07	41267863	hsp90b1	0.00775699
ssa07	41421676	LOC106609364	0.00833261
ssa07	41483093	LOC106609369	0.00786214
ssa07	41950930	LOC106609469	0.00842153
ssa07	42272175	ccnd2	0.0101103
ssa07	42274866	ccnd2	0.0101436
ssa07	42276185	ccnd2	0.0105547
ssa07	42276225	ccnd2	0.0106106
ssa07	42282478	LOC106609463	0.0106106
ssa07	42283344	LOC106609463	0.0106106
ssa07	42283409	LOC106609463	0.0105623
ssa07	42339123	LOC106609440	0.0108397
ssa07	42341208	LOC106609440	0.0106045
ssa07	42342238	LOC106609440	0.010892
ssa07	42347025	LOC106609440	0.0105769
ssa07	42421073	LOC106609389	0.0101587
ssa07	42421350	LOC106609389	0.0101697
ssa07	42421455	LOC106609389	0.00992893
ssa07	42421073	ada2b	0.0101587
ssa07	42421350	ada2b	0.0101697
ssa07	42421455	ada2b	0.00992893
ssa07	42422079	ada2b	0.0101697
ssa07	42433408	si:ch211-214j24.14	0.0102506
ssa07	42518234	LOC106609432	0.00781249
ssa07	42522578	LOC106609432	0.00793005
ssa08	20034880	LOC106610366	0.00891814
ssa08	20036332	LOC106610366	0.00895251
ssa08	20037594	LOC106610366	0.00901093
ssa08	20089480	LOC106610366	0.00794595
ssa08	20034880	LOC106610370	0.00891814
ssa09	16865938	ralgapa2	0.00817101
ssa09	24557694	LOC106610987	0.00833932
ssa09	24837700	ppm1aa	0.00887221
ssa09	24903650	six6	0.00873945
ssa09	24905454	six6	0.0115654
ssa09	24962265	six4a	0.010972
ssa09	24970122	mnat1	0.0109599
ssa09	25216933	si:dkeyp-118h9.7	0.00880888
ssa09	25217375	si:dkeyp-118h9.7	0.00886347
ssa09	25218276	si:dkeyp-118h9.7	0.00881096
ssa09	25222638	si:dkeyp-118h9.7	0.0083416
ssa09	25224638	si:dkeyp-118h9.7	0.00876158
ssa09	64970382	LOC106611717	0.00913817
ssa09	66178443	LOC106611816	0.00816792
ssa09	113971425	LOC106612790	0.00775146
ssa09	113971872	LOC106612790	0.00772614
ssa09	113972554	LOC106612790	0.00766909
ssa09	122374597	LOC106613061	0.00765806
ssa09	122374955	LOC106613061	0.00767949
ssa09	122378291	LOC106613061	0.00766133
ssa09	133639393	LOC106613267	0.00832916
ssa09	133911465	LOC106613261	0.00832916
ssa09	134268609	LOC106613282	0.00822564
ssa09	134928466	LOC106613300	0.00779283
ssa10	1867546	ttll7	0.00770536
ssa10	1867815	ttll7	0.00770536
ssa10	1868232	ttll7	0.00845658
ssa10	16371937	LOC106613669	0.00826402
ssa10	16471630	LOC106613676	0.00847872
ssa10	16471907	LOC106613676	0.00857919
ssa10	16473981	LOC106613676	0.0078863
ssa10	16493888	LOC106613679	0.00872851
ssa10	16589149	cherp	0.00879913
ssa10	16589278	cherp	0.00776525
ssa10	16619400	LOC106613684	0.00776464
ssa10	17857533	LOC106613722	0.00770051
ssa10	49418699	lmo4b	0.00768966
ssa10	105752764	LOC106561611	0.0083674
ssa10	105896662	LOC106561615	0.00897587
ssa11	995388	LOC106562018	0.00831178
ssa11	997495	LOC106562018	0.00873316
ssa11	1005877	LOC106562018	0.00885786
ssa11	1006154	LOC106562018	0.00887789
ssa11	1143720	wdr43	0.00822699
ssa11	1146255	wdr43	0.00901332
ssa11	1210605	LOC106561878	0.00890191
ssa11	1232403	LOC106561878	0.00769132
ssa11	1245419	LOC106561878	0.00787243
ssa11	11741466	adamts18	0.00770438
ssa11	88739682	trim47	0.00809904
ssa11	88795390	LOC106563879	0.00867347
ssa12	23196940	LOC106564938	0.00816406
ssa12	23315154	LOC106564934	0.00786083
ssa12	28894491	LOC106564801	0.00826165
ssa12	28953824	pex6	0.00817695
ssa12	44600817	LOC106565300	0.00876367
ssa12	44621116	LOC106565300	0.00903194
ssa12	44622873	LOC106565300	0.00869298
ssa12	44640668	LOC106565300	0.00866408
ssa12	44641257	LOC106565300	0.00869527
ssa12	44650844	LOC106565300	0.00842375
ssa12	44657050	LOC106565300	0.00903572
ssa12	44658732	LOC106565300	0.00869527
ssa12	44729906	LOC106565164	0.00801148
ssa12	49087193	cfap20dc	0.0085158
ssa12	64766674	LOC106565872	0.00803902
ssa12	64767702	LOC106565872	0.00796597
ssa12	64791897	LOC106565872	0.00768441
ssa12	67250798	LOC106565841	0.00778937
ssa13	11558947	LOC106566523	0.00775704
ssa13	15413533	LOC106566591	0.00798668
ssa13	34032293	huwe1	0.00771987
ssa13	34075636	LOC106567028	0.0076308
ssa13	34075783	LOC106567028	0.00817238
ssa13	53542480	LOC106567507	0.00762953
ssa13	53609712	LOC106567507	0.00764318
ssa13	54115937	LOC106567511	0.00827885
ssa13	54226997	LOC106567513	0.00814515
ssa13	54243621	LOC106567513	0.00820923
ssa13	54386194	p4ha2	0.00836728
ssa13	54485509	p4ha2	0.0077988
ssa13	54503756	p4ha2	0.00777075
ssa13	54485509	LOC106567515	0.0077988
ssa13	54503756	LOC106567515	0.00777075
ssa13	54699777	LOC106567519	0.00777649
ssa13	54699802	LOC106567519	0.0079339
ssa13	54770346	LOC106567520	0.00762981
ssa13	54770652	LOC106567520	0.00762981
ssa13	54806712	LOC106567521	0.00789039
ssa13	55079983	LOC106567522	0.00867057
ssa13	55085179	LOC106567522	0.00855021
ssa13	55097743	LOC106567522	0.00866244
ssa13	55098221	LOC106567522	0.00866244
ssa13	55115687	LOC106567522	0.00781173
ssa13	55179293	LOC106567522	0.00843715
ssa13	55194859	LOC106567522	0.00795861
ssa13	55291639	LOC106567522	0.00801248
ssa13	56587662	LOC106567543	0.00867315
ssa13	61845853	LOC106567593	0.00805508
ssa13	61958689	LOC106567594	0.00773414
ssa13	63195638	LOC106567646	0.00768298
ssa13	66015425	cadm1a	0.00779696
ssa13	66070022	cadm1a	0.00852596
ssa13	66074286	cadm1a	0.00852596
ssa13	66089586	cadm1a	0.0089719
ssa13	66091059	cadm1a	0.0089719
ssa13	67178841	ncam1a	0.00787198
ssa13	82796277	LOC106568072	0.00793129
ssa13	86171012	LOC106568251	0.00835102
ssa13	86243808	LOC106568233	0.00838025
ssa13	86261836	LOC106568232	0.00796049
ssa13	86324313	LOC106568230	0.00859652
ssa13	86346693	LOC106568229	0.00843967
ssa13	86373186	LOC106568229	0.00849717
ssa13	86373365	LOC106568229	0.00849891
ssa13	86373942	LOC106568229	0.00859652
ssa13	86374593	LOC106568229	0.00849717
ssa13	86394204	LOC106568229	0.00849717
ssa13	86428074	LOC106568228	0.00967697
ssa13	86446906	LOC106568228	0.00978223
ssa13	86535581	LOC106568222	0.0078092
ssa14	12879001	LOC106568953	0.00821344
ssa14	12881083	LOC106568953	0.0076563
ssa14	12885468	LOC106568953	0.007667
ssa14	19860283	LOC106568821	0.0082976
ssa14	19864500	LOC106568821	0.00827859
ssa14	19864804	LOC106568821	0.00838899
ssa14	82905616	LOC106570560	0.00764807
ssa14	89296914	LOC106570721	0.00789007
ssa14	92613366	LOC106570773	0.00943727
ssa15	30678462	LOC106571352	0.00805626
ssa15	30772715	LOC106571353	0.00885438
ssa15	30785096	LOC106571353	0.00782333
ssa15	30809310	LOC106571353	0.00771673
ssa15	34901436	aig1	0.00845149
ssa15	34904608	aig1	0.00841625
ssa15	35028254	vash2	0.00876537
ssa15	35039551	vash2	0.00876537
ssa15	35204446	ehd3	0.00897883
ssa15	35213119	ehd3	0.00911735
ssa15	35401789	LOC106571433	0.00856273
ssa15	40228320	ppp4r4	0.00796994
ssa15	40247503	ppp4r4	0.00791927
ssa15	40436763	LOC106571696	0.00869149
ssa15	40777797	btbd7	0.00824079
ssa15	40779187	btbd7	0.00816583
ssa15	40847159	tmem251	0.00810017
ssa15	40916691	itpk1a	0.00818775
ssa15	40944002	chga	0.0082544
ssa15	41043036	si:dkey-177p2.18	0.00815889
ssa15	41048811	si:dkey-177p2.18	0.00817009
ssa15	41092230	LOC106571688	0.00800982
ssa15	41194740	cdca4	0.00764239
ssa15	62189452	LOC100286410	0.00890924
ssa15	62189864	LOC100286410	0.0080277
ssa15	62287525	kif5aa	0.00800858
ssa15	62389545	LOC106571957	0.00783553
ssa15	62471034	LOC106571968	0.00796667
ssa15	62756710	LOC106571974	0.00961503
ssa15	62775123	LOC106571974	0.00934615
ssa15	62799468	LOC106571974	0.00782794
ssa15	76492557	LOC106571997	0.00809305
ssa15	76512887	LOC106571997	0.00866116
ssa16	659755	LOC106573022	0.00803918
ssa16	27456097	LOC106573506	0.00788894
ssa16	33988938	plcg2	0.00864437
ssa16	41762439	LOC106573859	0.00783312
ssa16	41870315	LOC106573863	0.00781988
ssa16	41870385	LOC106573863	0.00793657
ssa16	41879246	LOC106573863	0.00774569
ssa16	42170921	LOC106573868	0.00795811
ssa16	42171301	LOC106573868	0.00841139
ssa16	42386789	LOC106573960	0.00765541
ssa16	73156982	LOC106574594	0.00769107
ssa16	75051132	p2ry8	0.00819509
ssa16	75054802	fam171b	0.00849734
ssa16	75860338	LOC106574693	0.00779662
ssa16	75888500	LOC106574696	0.00767671
ssa16	75893257	LOC106574696	0.00765211
ssa16	75904917	LOC106574695	0.00783866
ssa16	75908445	LOC106574695	0.00789872
ssa16	75920218	LOC106574695	0.00782452
ssa16	75921755	LOC106574695	0.00787574
ssa16	76036820	LOC106574703	0.00942864
ssa16	76691946	LOC106574722	0.00773542
ssa16	79569278	LOC106574855	0.00805419
ssa17	6057088	LOC106575232	0.00778244
ssa17	24690193	LOC106575758	0.00838009
ssa17	29119310	LOC106575916	0.00860909
ssa17	30844702	LOC106575961	0.00887696
ssa17	40689380	LOC106576169	0.00801636
ssa17	40697593	LOC106576169	0.0076511
ssa17	50425035	snd1	0.00789073
ssa18	13513892	LOC106576680	0.00842151
ssa18	23890941	LOC106577124	0.00821575
ssa18	56975195	LOC106577815	0.00855288
ssa19	18605858	mpp7a	0.00782588
ssa19	19127644	LOC106578553	0.00764744
ssa19	19138453	LOC106578553	0.00917044
ssa19	19895767	LOC106578561	0.00806193
ssa19	20518338	LOC106578564	0.00808939
ssa19	20523648	LOC106578564	0.00775753
ssa19	20726168	LOC106578564	0.00786662
ssa19	20746838	LOC106578564	0.00796644
ssa19	21308578	LOC106578565	0.00896291
ssa19	21308987	LOC106578565	0.00896291
ssa19	21311151	LOC106578565	0.00896291
ssa19	21329969	LOC106578565	0.00903828
ssa19	21333149	LOC106578565	0.00896291
ssa19	21334518	LOC106578565	0.00896291
ssa19	25213422	LOC106578586	0.00780568
ssa19	31718575	LOC106578662	0.00850667
ssa19	31731857	LOC106578662	0.00762819
ssa19	31767752	LOC106578660	0.00766769
ssa19	31776014	LOC106578660	0.0076755
ssa20	54380	col4a4	0.00779258
ssa20	147454	col4a4	0.00975922
ssa20	152893	col4a4	0.00828878
ssa20	195900	col4a4	0.00808624
ssa20	716128	LOC106579787	0.00774935
ssa20	15998333	LOC106580051	0.00768331
ssa20	17407262	LOC106579993	0.00827832
ssa20	17434136	LOC106579993	0.00855062
ssa20	17453673	LOC106579993	0.00850018
ssa20	17475966	LOC106579993	0.00847436
ssa20	17476655	LOC106579993	0.00805625
ssa20	17476822	LOC106579993	0.00815275
ssa20	17477164	LOC106579993	0.00805625
ssa20	17588098	LOC106580000	0.00846264
ssa20	17588343	LOC106580000	0.00838059
ssa20	17589116	LOC106580000	0.00841054
ssa20	20298041	LOC106579918	0.00764648
ssa20	20444803	LOC106579917	0.00800513
ssa20	20449951	LOC106579917	0.00823329
ssa20	31907542	LOC106580457	0.00769126
ssa20	31908661	LOC106580457	0.00887663
ssa20	31951983	LOC106580457	0.00774081
ssa20	31957750	LOC106580457	0.00835214
ssa20	32161458	LOC106580463	0.00871572
ssa20	32184213	LOC106580465	0.00824071
ssa20	32559580	LOC106580469	0.0079785
ssa20	32784840	LOC106580487	0.00781988
ssa20	34095789	erln2	0.00786703
ssa20	34124342	LOC106580503	0.00802265
ssa20	41144785	trmt9b	0.00770608
ssa20	41151267	trmt9b	0.00775871
ssa20	42777516	ece2b	0.00774012
ssa20	43453266	LOC106580677	0.00776252
ssa20	43473069	LOC106580678	0.00797436
ssa20	43474596	LOC106580678	0.00800838
ssa20	43474670	LOC106580678	0.00800838
ssa20	43476449	LOC106580678	0.00800838
ssa20	43484359	mmp28	0.00800838
ssa20	43484613	mmp28	0.00800838
ssa20	43608959	LOC106580682	0.00794865
ssa20	43614819	LOC106580682	0.00802001
ssa20	45980187	LOC106580748	0.00796833
ssa20	46296614	LOC106580757	0.00806335
ssa20	46335829	LOC106580759	0.00875511
ssa20	56531823	LOC106581047	0.00773396
ssa20	56619268	LOC106581049	0.00808379
ssa20	56620472	LOC106581049	0.00801201
ssa20	56622608	LOC106581049	0.00797417
ssa20	56622871	LOC106581049	0.00810126
ssa20	56626737	LOC106581049	0.0079368
ssa20	56627173	LOC106581049	0.00792592
ssa20	56642284	LOC106581049	0.007986
ssa20	56649003	LOC106581049	0.00797619
ssa20	71754568	LOC106581374	0.00824676
ssa21	17344445	stxbp5l	0.00799347
ssa21	17376413	stxbp5l	0.0076968
ssa21	17410115	poglut2	0.00765886
ssa21	17424483	tex30	0.00770914
ssa21	17441089	slc10a2	0.00829637
ssa21	17445028	gtpbp8	0.00783163
ssa21	38763274	LOC106582292	0.0102034
ssa21	39596692	LOC106582299	0.00766362
ssa21	40190050	LOC106582301	0.00800835
ssa21	40191224	LOC106582301	0.00800835
ssa21	40216720	LOC106582301	0.00792958
ssa21	41811403	sema5b	0.00843172
ssa21	41869385	sema5b	0.00891526
ssa21	41973102	sema5b	0.00771803
ssa21	41976086	sema5b	0.00769236
ssa21	42024309	sema5b	0.00788575
ssa21	42131076	pdia5	0.00850208
ssa22	11562250	LOC106582799	0.0076741
ssa22	12011339	LOC106582813	0.00830231
ssa22	12062278	LOC106582813	0.00833653
ssa22	12079651	LOC106582813	0.00875106
ssa22	12079966	LOC106582813	0.00862307
ssa22	12104623	fam83e	0.00800194
ssa22	12135877	si:dkey-264d12.5	0.00828926
ssa22	12141843	si:dkey-264d12.5	0.00847214
ssa22	12174051	znf362a	0.00917694
ssa22	12218952	LOC106582822	0.00855259
ssa22	23580756	LOC106582975	0.00859731
ssa22	23642058	atrap	0.00762988
ssa22	23905909	LOC106582957	0.00818536
ssa22	23909037	LOC106582957	0.00812943
ssa22	23909082	LOC106582957	0.00809175
ssa22	23914226	LOC106582957	0.00773123
ssa22	23924890	LOC106582957	0.0080403
ssa22	23967533	LOC106582957	0.00784211
ssa22	23969534	LOC106582957	0.00808645
ssa22	23971573	LOC106582957	0.00803388
ssa22	24068427	LOC106582955	0.00792881
ssa22	24068427	LOC106582956	0.00792881
ssa22	25087410	tfeb	0.00822763
ssa22	25097598	tfeb	0.00806662
ssa22	34273004	LOC106583345	0.00775683
ssa22	34404959	LOC106583344	0.00812545
ssa22	34407456	LOC106583344	0.00833665
ssa22	34410302	LOC106583344	0.00833947
ssa22	34467849	LOC106583339	0.00860227
ssa22	34505209	sys1	0.00814531
ssa22	34505805	sys1	0.00825481
ssa22	34505810	sys1	0.00811541
ssa22	34506689	sys1	0.00820841
ssa22	36739756	LOC106583566	0.00813638
ssa22	39205224	grm2b	0.0081316
ssa22	39593199	LOC106583513	0.00775211
ssa22	39598074	LOC106583505	0.00777417
ssa22	52867218	asic1b	0.00841766
ssa22	60855307	slmapa	0.0083015
ssa23	12105883	LOC106584068	0.00876356
ssa23	33618853	LOC106584474	0.00869295
ssa24	8635774	LOC106585139	0.00777736
ssa24	14423494	LOC106585037	0.00773512
ssa24	24937803	zdh12	0.0078205
ssa25	15485044	LOC106586260	0.00840593
ssa25	15488658	ino80d	0.00908787
ssa25	16568605	LOC106586277	0.00787022
ssa25	16619295	ahr2b	0.00912904
ssa25	16621547	ahr2b	0.0088628
ssa25	16633354	ahr2b	0.00934805
ssa25	16637003	ahr2b	0.00852392
ssa25	16637551	ahr2b	0.00950779
ssa25	16689209	LOC106586278	0.00936133
ssa25	16694072	LOC106586278	0.00942587
ssa25	16748772	LOC106586280	0.00942587
ssa25	16755625	LOC106586280	0.00949274
ssa25	16756248	LOC106586280	0.00949274
ssa25	16757609	LOC106586280	0.00952632
ssa25	16761890	LOC106586280	0.00941795
ssa25	16762623	LOC106586280	0.00949274
ssa25	16762747	LOC106586280	0.00949274
ssa25	16763589	LOC106586280	0.00949274
ssa25	16897176	LOC106586279	0.00885269
ssa25	16897206	LOC106586279	0.00885269
ssa25	16904990	LOC106586279	0.00881955
ssa25	16913248	LOC106586279	0.00892296
ssa25	16992534	LOC106586279	0.00831241
ssa25	17004487	LOC106586279	0.00901083
ssa25	23438849	LOC106586434	0.00789487
ssa25	23511981	LOC106586434	0.00819219
ssa25	24358636	abca12	0.00821352
ssa25	41943670	LOC106586828	0.00940107
ssa25	41948436	LOC106586828	0.00938449
ssa25	42386300	LOC106586823	0.00821054
ssa26	9055022	LOC106587094	0.0086362
ssa26	9056559	LOC106587094	0.00864529
ssa26	9059419	LOC106587094	0.00862857
ssa26	9079335	LOC106587094	0.00863288
ssa26	9079477	LOC106587094	0.00863288
ssa26	9081108	LOC106587094	0.00863288
ssa26	9086926	LOC106587094	0.00850292
ssa26	19766009	LOC106587320	0.0101214
ssa26	41620759	LOC106587948	0.00787637
ssa27	3394461	lynx1	0.0079158
ssa27	13297646	LOC106588299	0.00764289
ssa27	24296405	tomm7	0.00836927
ssa27	24301793	LOC106588800	0.00903104
ssa27	31241280	elmo1	0.0076496
ssa28	3176643	LOC106589328	0.00805094
ssa29	2289107	LOC106590019	0.00807946
ssa29	2289734	LOC106590019	0.00807946
ssa29	2290291	LOC106590019	0.00807946

## Sheet: Supplementary Table 5
Supplementary Table 5 - WGS GWA outliers and overlapping gene symbols
Chromosome	Position	Gene symbol	qvalue	Method
ssa25	28658151	vgll3	0.0204132	All GWAS PCA corrected
ssa02	52759759	LOC106588930	0.0376122	Female - southern rivers (Quebec New Brunswick) GWAS PCA corrected
ssa02	52759764	LOC106588930	0.0327237	Female - southern rivers (Quebec New Brunswick) GWAS PCA corrected
ssa02	52759771	LOC106588930	0.0448236	Female - southern rivers (Quebec New Brunswick) GWAS PCA corrected
ssa18	36023734	LOC106577369	0.0492274	Female - southern rivers (Quebec New Brunswick) GWAS PCA corrected
ssa18	36023810	LOC106577369	0.0448236	Female - southern rivers (Quebec New Brunswick) GWAS PCA corrected
ssa25	28658151	vgll3	0.04394	Female - southern rivers (Quebec New Brunswick) GWAS PCA corrected

## Sheet: Supplementary Table 6
Supplemetnary Table 6 - WGS xPnSL outliers and overlapping gene symbols
Chromosome	Position	Gene symbol	top_Xpcent_wins_by_frac_gt_2	frac_sites_xpnsl_gt_2	frac_sites_xpnsl_lt_2	Method
ssa01	5600001	xdh	100	0	0.327694	XPnSL Male – northern
ssa01	5600001	dnajc27	100	0	0.327694	XPnSL Male northern
ssa01	5600001	LOC106605188	100	0	0.327694	XPnSL Male northern
ssa01	24100001	LOC106589425	100	0	0.341253	XPnSL Male northern
ssa01	24900001	LOC106591288	100	0	0.396694	XPnSL Male northern
ssa01	24900001	LOC106591465	100	0	0.396694	XPnSL Male northern
ssa01	24900001	nek9	100	0	0.396694	XPnSL Male northern
ssa01	24900001	LOC106591546	100	0	0.396694	XPnSL Male northern
ssa01	24900001	LOC106591625	100	0	0.396694	XPnSL Male northern
ssa01	25100001	aldh6a1	100	0	0.471204	XPnSL Male northern
ssa01	25100001	bbof1	100	0	0.471204	XPnSL Male northern
ssa01	25100001	entpd5	100	0	0.471204	XPnSL Male northern
ssa01	25100001	LOC106593202	100	0	0.471204	XPnSL Male northern
ssa01	25100001	ngb	100	0	0.471204	XPnSL Male northern
ssa01	25100001	tmem63c	100	0	0.471204	XPnSL Male northern
ssa01	25300001	LOC106593636	100	0	0.380282	XPnSL Male northern
ssa01	44600001	txndc16	100	0	0.370143	XPnSL Male northern
ssa01	44600001	LOC106602981	100	0	0.370143	XPnSL Male northern
ssa01	47900001	kcnip2	100	0	0.373573	XPnSL Male northern
ssa01	48900001	LOC106604599	100	0	0.316342	XPnSL Male northern
ssa01	48900001	LOC106604619	100	0	0.316342	XPnSL Male northern
ssa01	48900001	LOC106604631	100	0	0.316342	XPnSL Male northern
ssa01	51900001	LOC106605019	100	0	0.300156	XPnSL Male northern
ssa01	51900001	pwwp2b	100	0	0.300156	XPnSL Male northern
ssa01	51900001	LOC106605062	100	0	0.300156	XPnSL Male northern
ssa01	52000001	LOC106605068	100	0	0.323232	XPnSL Male northern
ssa01	52000001	LOC106605075	100	0	0.323232	XPnSL Male northern
ssa01	60500001	LOC106607182	100	0	0.414536	XPnSL Male northern
ssa01	63800001	hmx2	100	0	0.588865	XPnSL Male northern
ssa01	63800001	hmx3	100	0	0.588865	XPnSL Male northern
ssa01	63800001	LOC106607516	100	0	0.588865	XPnSL Male northern
ssa01	63800001	LOC106607512	100	0	0.588865	XPnSL Male northern
ssa01	126600001	LOC106565912	100	0	0.332834	XPnSL Male northern
ssa01	128900001	LOC106566875	100	0	0.297634	XPnSL Male northern
ssa01	128900001	LOC106566868	100	0	0.297634	XPnSL Male northern
ssa01	128900001	LOC106566842	100	0	0.297634	XPnSL Male northern
ssa01	128900001	LOC106566806	100	0	0.297634	XPnSL Male northern
ssa01	128900001	LOC106566832	100	0	0.297634	XPnSL Male northern
ssa02	21000001	LOC106580111	100	0	0.559653	XPnSL Male northern
ssa02	21000001	dcst1	100	0	0.559653	XPnSL Male northern
ssa02	21000001	dcst2	100	0	0.559653	XPnSL Male northern
ssa02	21000001	LOC106580132	100	0	0.559653	XPnSL Male northern
ssa02	21000001	trim33l	100	0	0.559653	XPnSL Male northern
ssa02	21000001	LOC106580162	100	0	0.559653	XPnSL Male northern
ssa02	21000001	LOC106580151	100	0	0.559653	XPnSL Male northern
ssa02	35800001	ptprub	100	0	0.342342	XPnSL Male northern
ssa02	36700001	LOC106584341	100	0	0.447802	XPnSL Male northern
ssa02	36700001	LOC106584688	100	0	0.447802	XPnSL Male northern
ssa02	36700001	phactr4b	100	0	0.447802	XPnSL Male northern
ssa02	39500001	LOC106585260	100	0	0.432759	XPnSL Male northern
ssa02	39500001	LOC106585275	100	0	0.432759	XPnSL Male northern
ssa02	41100001	LOC106586164	100	0	0.461832	XPnSL Male northern
ssa02	41200001	mlp3c	100	0	0.417537	XPnSL Male northern
ssa02	52300001	LOC106588849	100	0	0.161682	XPnSL Male northern
ssa02	52300001	LOC106588857	100	0	0.161682	XPnSL Male northern
ssa02	52300001	LOC106588887	100	0	0.161682	XPnSL Male northern
ssa02	52300001	LOC106588894	100	0	0.161682	XPnSL Male northern
ssa02	52300001	sec23b	100	0	0.161682	XPnSL Male northern
ssa02	53100001	LOC106589063	100	0	0.537445	XPnSL Male northern
ssa02	53100001	LOC106589071	100	0	0.537445	XPnSL Male northern
ssa02	53100001	LOC106589116	100	0	0.537445	XPnSL Male northern
ssa03	5600001	LOC106597174	100	0	0.308642	XPnSL Male northern
ssa03	5600001	LOC106596992	100	0	0.308642	XPnSL Male northern
ssa03	28500001	LOC106599708	100	0	0.515152	XPnSL Male northern
ssa03	28500001	LOC106599711	100	0	0.515152	XPnSL Male northern
ssa03	28500001	LOC106599713	100	0	0.515152	XPnSL Male northern
ssa03	28500001	LOC106599714	100	0	0.515152	XPnSL Male northern
ssa03	31700001	LOC106599860	100	0	0.662453	XPnSL Male northern
ssa03	31700001	kgua	100	0	0.662453	XPnSL Male northern
ssa03	31700001	LOC106599867	100	0	0.662453	XPnSL Male northern
ssa03	31700001	LOC106599871	100	0	0.662453	XPnSL Male northern
ssa03	62900001	LOC106601102	100	0	0.527174	XPnSL Male northern
ssa03	62900001	LOC106601103	100	0	0.527174	XPnSL Male northern
ssa03	62900001	LOC106601101	100	0	0.527174	XPnSL Male northern
ssa03	62900001	LOC106601145	100	0	0.527174	XPnSL Male northern
ssa04	22500001	LOC106602710	100	0	0.355677	XPnSL Male northern
ssa04	22500001	cnga1a	100	0	0.355677	XPnSL Male northern
ssa04	22500001	LOC106602751	100	0	0.355677	XPnSL Male northern
ssa04	22500001	dchs2	100	0	0.355677	XPnSL Male northern
ssa04	48100001	dscama	100	0	0.268704	XPnSL Male northern
ssa04	48100001	tmps2	100	0	0.268704	XPnSL Male northern
ssa04	79800001	LOC106604019	100	0	0.185484	XPnSL Male northern
ssa04	79800001	LOC106604020	100	0	0.185484	XPnSL Male northern
ssa04	79800001	LOC106604021	100	0	0.185484	XPnSL Male northern
ssa05	46600001	LOC106605028	100	0	0.706642	XPnSL Male northern
ssa05	46600001	LOC106605027	100	0	0.706642	XPnSL Male northern
ssa05	50100001	LOC106605103	100	0	0.391003	XPnSL Male northern
ssa05	50100001	LOC106605104	100	0	0.391003	XPnSL Male northern
ssa05	50100001	LOC106605105	100	0	0.391003	XPnSL Male northern
ssa05	50100001	LOC106605108	100	0	0.391003	XPnSL Male northern
ssa05	50100001	LOC106605107	100	0	0.391003	XPnSL Male northern
ssa05	50100001	LOC106605109	100	0	0.391003	XPnSL Male northern
ssa05	50100001	mecr	100	0	0.391003	XPnSL Male northern
ssa05	52900001	LOC106605148	100	0	0.622642	XPnSL Male northern
ssa05	52900001	LOC106605183	100	0	0.622642	XPnSL Male northern
ssa05	52900001	LOC106605152	100	0	0.622642	XPnSL Male northern
ssa05	52900001	LOC106605149	100	0	0.622642	XPnSL Male northern
ssa05	53000001	LOC106605151	100	0	0.339465	XPnSL Male northern
ssa05	53000001	LOC106605184	100	0	0.339465	XPnSL Male northern
ssa05	53000001	LOC106605155	100	0	0.339465	XPnSL Male northern
ssa05	53000001	si:dkeyp-97a10.3	100	0	0.339465	XPnSL Male northern
ssa05	67200001	LOC106605602	100	0	0.525424	XPnSL Male northern
ssa05	67200001	LOC106605601	100	0	0.525424	XPnSL Male northern
ssa05	67200001	LOC106605600	100	0	0.525424	XPnSL Male northern
ssa05	67200001	znf1035	100	0	0.525424	XPnSL Male northern
ssa05	67200001	LOC106605597	100	0	0.525424	XPnSL Male northern
ssa05	67300001	LOC106605579	100	0	0.579498	XPnSL Male northern
ssa05	67300001	prss1	100	0	0.579498	XPnSL Male northern
ssa05	67300001	LOC106605596	100	0	0.579498	XPnSL Male northern
ssa05	67300001	LOC106605595	100	0	0.579498	XPnSL Male northern
ssa05	67300001	LOC106605594	100	0	0.579498	XPnSL Male northern
ssa05	67300001	LOC106605593	100	0	0.579498	XPnSL Male northern
ssa05	67300001	LOC106605591	100	0	0.579498	XPnSL Male northern
ssa05	67300001	zn576	100	0	0.579498	XPnSL Male northern
ssa05	67300001	LOC106605592	100	0	0.579498	XPnSL Male northern
ssa05	67300001	LOC106605577	100	0	0.579498	XPnSL Male northern
ssa06	26000001	LOC106606940	100	0	0.520782	XPnSL Male northern
ssa06	26000001	LOC106606941	100	0	0.520782	XPnSL Male northern
ssa06	26000001	tmem220	100	0	0.520782	XPnSL Male northern
ssa06	26000001	map2k4	100	0	0.520782	XPnSL Male northern
ssa07	14500001	LOC106608614	100	0	0.706107	XPnSL Male northern
ssa07	32800001	LOC106609158	100	0	0.357466	XPnSL Male northern
ssa07	32800001	LOC106609121	100	0	0.357466	XPnSL Male northern
ssa07	32800001	LOC106609122	100	0	0.357466	XPnSL Male northern
ssa07	32800001	LOC106609159	100	0	0.357466	XPnSL Male northern
ssa08	21900001	LOC106610436	100	0	0.395349	XPnSL Male northern
ssa09	1200001	LOC106610595	100	0	0.651685	XPnSL Male northern
ssa09	1300001	eprs1	100	0	0.63908	XPnSL Male northern
ssa09	1800001	LOC106610598	100	0	0.727651	XPnSL Male northern
ssa09	11700001	LOC106610714	100	0	0.258547	XPnSL Male northern
ssa09	11700001	LOC106610716	100	0	0.258547	XPnSL Male northern
ssa09	75800001	gpc3	100	0	0.28617	XPnSL Male northern
ssa09	75800001	cab39l1	100	0	0.28617	XPnSL Male northern
ssa09	75900001	phf6	100	0	0.455979	XPnSL Male northern
ssa09	75900001	hprt1	100	0	0.455979	XPnSL Male northern
ssa09	75900001	fam122b	100	0	0.455979	XPnSL Male northern
ssa09	75900001	mospd1	100	0	0.455979	XPnSL Male northern
ssa09	75900001	ints6l	100	0	0.455979	XPnSL Male northern
ssa09	100700001	tisb	100	0	0.43287	XPnSL Male northern
ssa09	100700001	zgc:114130	100	0	0.43287	XPnSL Male northern
ssa09	126400001	fat3	100	0	0.3	XPnSL Male northern
ssa10	18300001	nr2c2ap	100	0	0.341575	XPnSL Male northern
ssa10	18300001	LOC106613727	100	0	0.341575	XPnSL Male northern
ssa10	18300001	LOC106613729	100	0	0.341575	XPnSL Male northern
ssa10	18400001	LOC106613730	100	0	0.401667	XPnSL Male northern
ssa10	19800001	creb3l3a	100	0	0.552013	XPnSL Male northern
ssa10	19800001	LOC106613766	100	0	0.552013	XPnSL Male northern
ssa10	19800001	btbd2a	100	0	0.552013	XPnSL Male northern
ssa10	19800001	LOC106613768	100	0	0.552013	XPnSL Male northern
ssa10	41400001	pde4ba	100	0	0.24359	XPnSL Male northern
ssa11	21000001	LOC106562218	100	0	0.42623	XPnSL Male northern
ssa11	21000001	LOC106562219	100	0	0.42623	XPnSL Male northern
ssa11	21000001	dnaaf4	100	0	0.42623	XPnSL Male northern
ssa11	21000001	ccpg1	100	0	0.42623	XPnSL Male northern
ssa11	21000001	LOC106562223	100	0	0.42623	XPnSL Male northern
ssa11	21000001	LOC106562224	100	0	0.42623	XPnSL Male northern
ssa11	21000001	LOC106562226	100	0	0.42623	XPnSL Male northern
ssa11	21000001	LOC106562227	100	0	0.42623	XPnSL Male northern
ssa11	58400001	LOC106563020	100	0	0.272629	XPnSL Male northern
ssa11	84800001	LOC106563789	100	0	0.185639	XPnSL Male northern
ssa12	17200001	LOC106564625	100	0	0.426259	XPnSL Male northern
ssa12	17200001	LOC106564626	100	0	0.426259	XPnSL Male northern
ssa12	17200001	LOC106564624	100	0	0.426259	XPnSL Male northern
ssa12	17200001	LOC106564628	100	0	0.426259	XPnSL Male northern
ssa12	17200001	LOC106564627	100	0	0.426259	XPnSL Male northern
ssa12	17200001	LOC106564629	100	0	0.426259	XPnSL Male northern
ssa12	17200001	LOC106564630	100	0	0.426259	XPnSL Male northern
ssa12	22300001	LOC106564736	100	0	0.535897	XPnSL Male northern
ssa12	22300001	tp4a1	100	0	0.535897	XPnSL Male northern
ssa12	22300001	LOC106564737	100	0	0.535897	XPnSL Male northern
ssa12	22300001	LOC106564738	100	0	0.535897	XPnSL Male northern
ssa12	22300001	LOC106564761	100	0	0.535897	XPnSL Male northern
ssa12	22300001	LOC106564740	100	0	0.535897	XPnSL Male northern
ssa12	22300001	LOC106564741	100	0	0.535897	XPnSL Male northern
ssa12	31200001	capn8	100	0	0.448529	XPnSL Male northern
ssa12	31200001	aars2	100	0	0.448529	XPnSL Male northern
ssa12	31200001	cfap58	100	0	0.448529	XPnSL Male northern
ssa12	31200001	bdh2	100	0	0.448529	XPnSL Male northern
ssa12	42700001	LOC106565211	100	0	0.416244	XPnSL Male northern
ssa12	42700001	LOC106565208	100	0	0.416244	XPnSL Male northern
ssa12	42900001	stx18	100	0	0.38056	XPnSL Male northern
ssa12	44900001	LOC106565157	100	0	0.38013	XPnSL Male northern
ssa12	44900001	LOC106565154	100	0	0.38013	XPnSL Male northern
ssa12	44900001	LOC106565156	100	0	0.38013	XPnSL Male northern
ssa12	44900001	LOC106565155	100	0	0.38013	XPnSL Male northern
ssa12	59900001	celsr2	100	0	0.40619	XPnSL Male northern
ssa12	59900001	capzb	100	0	0.40619	XPnSL Male northern
ssa12	59900001	LOC106565650	100	0	0.40619	XPnSL Male northern
ssa12	59900001	nbl1	100	0	0.40619	XPnSL Male northern
ssa13	70400001	pgrmc1	100	0	0.380137	XPnSL Male northern
ssa13	70400001	LOC106568018	100	0	0.380137	XPnSL Male northern
ssa13	70400001	LOC106568016	100	0	0.380137	XPnSL Male northern
ssa13	98100001	LOC106568455	100	0	0.418639	XPnSL Male northern
ssa13	98100001	cr032	100	0	0.418639	XPnSL Male northern
ssa13	98100001	LOC106568454	100	0	0.418639	XPnSL Male northern
ssa13	98300001	LOC106568469	100	0	0.164396	XPnSL Male northern
ssa14	4300001	cldn15la	100	0	0.573986	XPnSL Male northern
ssa14	4300001	saga	100	0	0.573986	XPnSL Male northern
ssa14	4300001	LOC106568794	100	0	0.573986	XPnSL Male northern
ssa14	4300001	proca	100	0	0.573986	XPnSL Male northern
ssa14	4300001	dusp28	100	0	0.573986	XPnSL Male northern
ssa14	4400001	wdr33	100	0	0.72766	XPnSL Male northern
ssa14	4400001	sft2d3	100	0	0.72766	XPnSL Male northern
ssa14	4400001	si:ch1073-184j22.2	100	0	0.72766	XPnSL Male northern
ssa14	9700001	LOC106568740	100	0	0.424603	XPnSL Male northern
ssa14	9700001	LOC106568741	100	0	0.424603	XPnSL Male northern
ssa14	9700001	LOC106568803	100	0	0.424603	XPnSL Male northern
ssa14	9700001	LOC106568804	100	0	0.424603	XPnSL Male northern
ssa14	10500001	LOC106568759	100	0	0.349231	XPnSL Male northern
ssa14	10500001	LOC106568760	100	0	0.349231	XPnSL Male northern
ssa14	10500001	cmpk	100	0	0.349231	XPnSL Male northern
ssa14	10500001	LOC106568762	100	0	0.349231	XPnSL Male northern
ssa14	18100001	LOC106568846	100	0	0.34493	XPnSL Male northern
ssa14	18100001	LOC106568994	100	0	0.34493	XPnSL Male northern
ssa14	18100001	LOC106568845	100	0	0.34493	XPnSL Male northern
ssa14	31600001	LOC106569332	100	0	0.292621	XPnSL Male northern
ssa14	31600001	LOC106569331	100	0	0.292621	XPnSL Male northern
ssa14	31600001	LOC106569329	100	0	0.292621	XPnSL Male northern
ssa14	31700001	LOC100136504	100	0	0.510393	XPnSL Male northern
ssa14	31700001	LOC106569328	100	0	0.510393	XPnSL Male northern
ssa14	88300001	zgc:91944	100	0	0.551789	XPnSL Male northern
ssa14	88400001	LOC106570708	100	0	0.247732	XPnSL Male northern
ssa14	88400001	LOC106570709	100	0	0.247732	XPnSL Male northern
ssa14	88400001	LOC106570707	100	0	0.247732	XPnSL Male northern
ssa14	88400001	LOC106570710	100	0	0.247732	XPnSL Male northern
ssa15	14200001	LOC106571024	100	0	0.226003	XPnSL Male northern
ssa15	14200001	ptk2b	100	0	0.226003	XPnSL Male northern
ssa15	71400001	LOC106572115	100	0	0.409574	XPnSL Male northern
ssa15	71400001	LOC106572113	100	0	0.409574	XPnSL Male northern
ssa15	71400001	LOC106572114	100	0	0.409574	XPnSL Male northern
ssa15	71400001	bcl2l1	100	0	0.409574	XPnSL Male northern
ssa15	88300001	LOC106572587	100	0	0.376605	XPnSL Male northern
ssa15	88300001	LOC106572584	100	0	0.376605	XPnSL Male northern
ssa15	88300001	LOC106572585	100	0	0.376605	XPnSL Male northern
ssa15	88300001	LOC106572586	100	0	0.376605	XPnSL Male northern
ssa15	96900001	LOC106572850	100	0	0.256034	XPnSL Male northern
ssa15	96900001	LOC106572846	100	0	0.256034	XPnSL Male northern
ssa16	21100001	LOC106573356	100	0	0.378549	XPnSL Male northern
ssa16	21100001	LOC100192336	100	0	0.378549	XPnSL Male northern
ssa16	21200001	LOC106573357	100	0	0.388982	XPnSL Male northern
ssa16	21200001	LOC106573359	100	0	0.388982	XPnSL Male northern
ssa16	21400001	LOC106573362	100	0	0.46189	XPnSL Male northern
ssa16	21400001	LOC106573363	100	0	0.46189	XPnSL Male northern
ssa16	31900001	LOC106573705	100	0	0.301003	XPnSL Male northern
ssa16	32400001	LOC106573702	100	0	0.480447	XPnSL Male northern
ssa16	44200001	LOC106573927	100	0	0.355593	XPnSL Male northern
ssa16	44200001	cart1	100	0	0.355593	XPnSL Male northern
ssa16	44200001	LOC106573928	100	0	0.355593	XPnSL Male northern
ssa16	44200001	LOC106573930	100	0	0.355593	XPnSL Male northern
ssa17	48600001	LOC106576376	100	0	0.425591	XPnSL Male northern
ssa17	48600001	LOC106576375	100	0	0.425591	XPnSL Male northern
ssa17	48600001	LOC106576374	100	0	0.425591	XPnSL Male northern
ssa17	48600001	LOC106576372	100	0	0.425591	XPnSL Male northern
ssa18	14100001	LOC106576940	100	0	0.339713	XPnSL Male northern
ssa18	14100001	LOC106576942	100	0	0.339713	XPnSL Male northern
ssa18	14100001	LOC106576941	100	0	0.339713	XPnSL Male northern
ssa18	14200001	exo1	100	0	0.399642	XPnSL Male northern
ssa18	14200001	yipf4	100	0	0.399642	XPnSL Male northern
ssa18	14200001	birc6	100	0	0.399642	XPnSL Male northern
ssa18	15900001	LOC106577071	100	0	0.333702	XPnSL Male northern
ssa18	17900001	LOC106577001	100	0	0.576087	XPnSL Male northern
ssa18	57400001	LOC106577817	100	0	0.384929	XPnSL Male northern
ssa18	57400001	LOC106577824	100	0	0.384929	XPnSL Male northern
ssa18	57500001	LOC106577818	100	0	0.430707	XPnSL Male northern
ssa18	57500001	LOC106577819	100	0	0.430707	XPnSL Male northern
ssa18	57500001	LOC100380775	100	0	0.430707	XPnSL Male northern
ssa18	62000001	LOC106577946	100	0	0.400703	XPnSL Male northern
ssa18	62000001	LOC106577978	100	0	0.400703	XPnSL Male northern
ssa18	62000001	LOC106577945	100	0	0.400703	XPnSL Male northern
ssa19	57200001	cavin1	100	0	0.29717	XPnSL Male northern
ssa19	57200001	LOC106579137	100	0	0.29717	XPnSL Male northern
ssa19	57200001	atp6v0a1	100	0	0.29717	XPnSL Male northern
ssa19	57200001	crp	100	0	0.29717	XPnSL Male northern
ssa19	59000001	lrp2b	100	0	0.441472	XPnSL Male northern
ssa19	59000001	mpp3b	100	0	0.441472	XPnSL Male northern
ssa19	68700001	LOC106579520	100	0	0.207565	XPnSL Male northern
ssa19	68700001	LOC106579545	100	0	0.207565	XPnSL Male northern
ssa19	68700001	LOC106579576	100	0	0.207565	XPnSL Male northern
ssa19	68700001	LOC106579548	100	0	0.207565	XPnSL Male northern
ssa19	68700001	irf9	100	0	0.207565	XPnSL Male northern
ssa19	71100001	hs6st1b	100	0	0.348509	XPnSL Male northern
ssa19	71100001	LOC106579590	100	0	0.348509	XPnSL Male northern
ssa19	71100001	LOC106579588	100	0	0.348509	XPnSL Male northern
ssa20	4400001	LOC106580245	100	0	0.502069	XPnSL Male northern
ssa20	4400001	LOC106580207	100	0	0.502069	XPnSL Male northern
ssa20	4400001	snap29	100	0	0.502069	XPnSL Male northern
ssa20	17300001	LOC106580003	100	0	0.329749	XPnSL Male northern
ssa20	17300001	LOC106580007	100	0	0.329749	XPnSL Male northern
ssa20	17300001	LOC106580012	100	0	0.329749	XPnSL Male northern
ssa20	17300001	LOC106579993	100	0	0.329749	XPnSL Male northern
ssa20	24000001	LOC106579842	100	0	0.559775	XPnSL Male northern
ssa20	27500001	wscd2	100	0	0.648352	XPnSL Male northern
ssa20	27500001	cmklr1	100	0	0.648352	XPnSL Male northern
ssa20	27700001	sart3	100	0	0.485577	XPnSL Male northern
ssa20	27700001	LOC106580316	100	0	0.485577	XPnSL Male northern
ssa20	27700001	selplg	100	0	0.485577	XPnSL Male northern
ssa20	27800001	coro1ca	100	0	0.684211	XPnSL Male northern
ssa20	27800001	LOC106580386	100	0	0.684211	XPnSL Male northern
ssa20	27800001	ssh1a	100	0	0.684211	XPnSL Male northern
ssa20	27900001	dao	100	0	0.305962	XPnSL Male northern
ssa20	27900001	svopa	100	0	0.305962	XPnSL Male northern
ssa20	27900001	usp30	100	0	0.305962	XPnSL Male northern
ssa20	27900001	alkbh2	100	0	0.305962	XPnSL Male northern
ssa20	27900001	ung	100	0	0.305962	XPnSL Male northern
ssa20	27900001	pxmp2	100	0	0.305962	XPnSL Male northern
ssa20	27900001	isg15	100	0	0.305962	XPnSL Male northern
ssa20	27900001	LOC106580309	100	0	0.305962	XPnSL Male northern
ssa20	48500001	LOC106580806	100	0	0.48139	XPnSL Male northern
ssa20	75800001	LOC106581424	100	0	0.140587	XPnSL Male northern
ssa21	17400001	poglut2	100	0	0.421708	XPnSL Male northern
ssa21	17400001	tex30	100	0	0.421708	XPnSL Male northern
ssa21	17400001	nepro	100	0	0.421708	XPnSL Male northern
ssa21	17400001	slc10a2	100	0	0.421708	XPnSL Male northern
ssa21	17400001	gtpbp8	100	0	0.421708	XPnSL Male northern
ssa21	29900001	cenpj	100	0	0.468	XPnSL Male northern
ssa21	29900001	LOC106582088	100	0	0.468	XPnSL Male northern
ssa21	30000001	LOC106582047	100	0	0.444816	XPnSL Male northern
ssa21	30000001	LOC106582037	100	0	0.444816	XPnSL Male northern
ssa21	30000001	LOC106582087	100	0	0.444816	XPnSL Male northern
ssa21	39400001	LOC106582296	100	0	0.376682	XPnSL Male northern
ssa21	39400001	LOC106582299	100	0	0.376682	XPnSL Male northern
ssa21	42100001	sema5b	100	0	0.346386	XPnSL Male northern
ssa21	42100001	pdia5	100	0	0.346386	XPnSL Male northern
ssa21	42200001	sec22a	100	0	0.340741	XPnSL Male northern
ssa21	42200001	adcy5	100	0	0.340741	XPnSL Male northern
ssa21	47100001	LOC106582417	100	0	0.401305	XPnSL Male northern
ssa21	47100001	LOC106582414	100	0	0.401305	XPnSL Male northern
ssa21	47600001	LOC106582422	100	0	0.289902	XPnSL Male northern
ssa21	47700001	clm8	100	0	0.448476	XPnSL Male northern
ssa21	49600001	LOC106582431	100	0	0.293379	XPnSL Male northern
ssa21	51400001	atp5g2	100	0	0.36	XPnSL Male northern
ssa21	51400001	LOC106582491	100	0	0.36	XPnSL Male northern
ssa22	9800001	LOC106582744	100	0	0.308581	XPnSL Male northern
ssa22	9800001	LOC106582745	100	0	0.308581	XPnSL Male northern
ssa22	9800001	LOC106582746	100	0	0.308581	XPnSL Male northern
ssa22	9800001	LOC106582747	100	0	0.308581	XPnSL Male northern
ssa22	9800001	LOC106582748	100	0	0.308581	XPnSL Male northern
ssa22	63000001	LOC106583859	100	0	0.305369	XPnSL Male northern
ssa22	63000001	raf1b	100	0	0.305369	XPnSL Male northern
ssa23	6100001	LOC106584002	100	0	0.308036	XPnSL Male northern
ssa23	8800001	LOC100194572	100	0	0.351967	XPnSL Male northern
ssa23	25800001	LOC106584313	100	0	0.299625	XPnSL Male northern
ssa23	25800001	LOC106584314	100	0	0.299625	XPnSL Male northern
ssa23	30800001	LOC106584260	100	0	0.277919	XPnSL Male northern
ssa24	600001	LOC106584890	100	0	0.346273	XPnSL Male northern
ssa24	600001	apba1a	100	0	0.346273	XPnSL Male northern
ssa24	1400001	LOC106584897	100	0	0.393901	XPnSL Male northern
ssa24	1500001	si:dkey-174n20.1	100	0	0.360483	XPnSL Male northern
ssa24	1500001	LOC106584881	100	0	0.360483	XPnSL Male northern
ssa24	1600001	kremen1	100	0	0.299213	XPnSL Male northern
ssa24	6700001	fbxl17	100	0	0.32243	XPnSL Male northern
ssa24	6700001	cdc14b	100	0	0.32243	XPnSL Male northern
ssa24	6700001	LOC106585186	100	0	0.32243	XPnSL Male northern
ssa24	6700001	LOC106585185	100	0	0.32243	XPnSL Male northern
ssa24	6700001	ccl27a	100	0	0.32243	XPnSL Male northern
ssa24	6700001	LOC100196388	100	0	0.32243	XPnSL Male northern
ssa24	6700001	LOC106585184	100	0	0.32243	XPnSL Male northern
ssa24	7700001	LOC106584956	100	0	0.253579	XPnSL Male northern
ssa24	7700001	dock8	100	0	0.253579	XPnSL Male northern
ssa24	11700001	tango2	100	0	0.447581	XPnSL Male northern
ssa25	17300001	LOC106586282	100	0	0.793651	XPnSL Male northern
ssa25	17500001	LOC106586083	100	0	0.839721	XPnSL Male northern
ssa25	17500001	sh3b4	100	0	0.839721	XPnSL Male northern
ssa25	17800001	LOC106586332	100	0	1	XPnSL Male northern
ssa25	20400001	LOC106586335	100	0	0.287785	XPnSL Male northern
ssa25	20400001	kcnh3	100	0	0.287785	XPnSL Male northern
ssa25	30900001	LOC106586591	100	0	0.235832	XPnSL Male northern
ssa25	30900001	zmym2	100	0	0.235832	XPnSL Male northern
ssa25	41300001	LOC106586801	100	0	0.183376	XPnSL Male northern
ssa25	41300001	LOC106586833	100	0	0.183376	XPnSL Male northern
ssa26	4700001	LOC106587054	100	0	0.412098	XPnSL Male northern
ssa26	5200001	LOC106587056	100	0	0.566532	XPnSL Male northern
ssa26	5400001	LOC106587057	100	0	0.597356	XPnSL Male northern
ssa26	5900001	LOC106587063	100	0	0.358146	XPnSL Male northern
ssa26	13700001	LOC106587290	100	0	0.341702	XPnSL Male northern
ssa26	20900001	LOC106587343	100	0	0.416206	XPnSL Male northern
ssa26	20900001	LOC106587344	100	0	0.416206	XPnSL Male northern
ssa26	20900001	LOC106587345	100	0	0.416206	XPnSL Male northern
ssa27	5700001	LOC106588519	100	0	0.473054	XPnSL Male northern
ssa27	5700001	LOC106588517	100	0	0.473054	XPnSL Male northern
ssa27	5700001	LOC106588514	100	0	0.473054	XPnSL Male northern
ssa27	5700001	LOC106588516	100	0	0.473054	XPnSL Male northern
ssa27	5700001	LOC106588515	100	0	0.473054	XPnSL Male northern
ssa27	5800001	LOC106588513	100	0	0.475765	XPnSL Male northern
ssa27	5800001	LOC106588512	100	0	0.475765	XPnSL Male northern
ssa27	5800001	LOC106588511	100	0	0.475765	XPnSL Male northern
ssa27	5800001	LOC106588510	100	0	0.475765	XPnSL Male northern
ssa27	5800001	LOC106588509	100	0	0.475765	XPnSL Male northern
ssa28	5000001	LOC106589361	100	0	0.421107	XPnSL Male northern
ssa28	5000001	LOC106589360	100	0	0.421107	XPnSL Male northern
ssa28	5000001	htra1	100	0	0.421107	XPnSL Male northern
ssa28	14300001	snx29	100	0	0.368703	XPnSL Male northern
ssa19	39600001	LOC106578854	100	0.00060241	0.141566	XPnSL Male northern
ssa03	83600001	LOC106601851	100	0.000750188	0.190548	XPnSL Male northern
ssa03	83600001	LOC106601854	100	0.000750188	0.190548	XPnSL Male northern
ssa03	83600001	LOC106601855	100	0.000750188	0.190548	XPnSL Male northern
ssa20	13700001	slc6a4b	100	0.000946074	0.472091	XPnSL Male northern
ssa20	13700001	LOC106580096	100	0.000946074	0.472091	XPnSL Male northern
ssa01	72000001	LOC106608869	100	0.00137457	0.116838	XPnSL Male northern
ssa15	96500001	LOC106572845	100	0.00138889	0.119444	XPnSL Male northern
ssa15	22700001	LOC106571165	100	0.00165975	0.33278	XPnSL Male northern
ssa21	47400001	LOC106582419	100	0.00171233	0.419521	XPnSL Male northern
ssa21	47400001	LOC106582420	100	0.00171233	0.419521	XPnSL Male northern
ssa11	50100001	LOC106562918	100	0.00174216	0.428571	XPnSL Male northern
ssa11	50100001	cxl10	100	0.00174216	0.428571	XPnSL Male northern
ssa11	50100001	LOC106562921	100	0.00174216	0.428571	XPnSL Male northern
ssa11	50100001	LOC106562923	100	0.00174216	0.428571	XPnSL Male northern
ssa11	82400001	tcof	100	0.00179964	0.107379	XPnSL Male northern
ssa11	82400001	LOC106563744	100	0.00179964	0.107379	XPnSL Male northern
ssa11	82400001	camk2a	100	0.00179964	0.107379	XPnSL Male northern
ssa23	45100001	LOC106584768	100	0.00237154	0.217391	XPnSL Male northern
ssa23	45100001	LOC106584766	100	0.00237154	0.217391	XPnSL Male northern
ssa03	41900001	LOC106600520	100	0.0029985	0.126312	XPnSL Male northern
ssa03	41900001	LOC106600518	100	0.0029985	0.126312	XPnSL Male northern
ssa09	138800001	st14a	100	0.00321958	0.121056	XPnSL Male northern
ssa09	138800001	LOC106613381	100	0.00321958	0.121056	XPnSL Male northern
ssa09	138800001	dhx34	100	0.00321958	0.121056	XPnSL Male northern
ssa24	42800001	LOC106585918	100	0.00369004	0.214022	XPnSL Male northern
ssa24	42800001	LOC106585919	100	0.00369004	0.214022	XPnSL Male northern
ssa24	42800001	LOC106585910	100	0.00369004	0.214022	XPnSL Male northern
ssa03	18800001	LOC106599527	100	0.00526316	0.2	XPnSL Male northern
ssa03	18800001	LOC106599620	100	0.00526316	0.2	XPnSL Male northern
ssa03	18800001	LOC106599523	100	0.00526316	0.2	XPnSL Male northern
ssa15	15700001	LOC106571046	100	0.00545703	0.107776	XPnSL Male northern
ssa15	15700001	LOC106571047	100	0.00545703	0.107776	XPnSL Male northern
ssa15	15700001	mcm3	100	0.00545703	0.107776	XPnSL Male northern
ssa27	37000001	LOC106589055	100	0.00587084	0.167319	XPnSL Male northern
ssa01	151100001	ror2	100	0.00591133	0.604926	XPnSL Male northern
ssa01	151100001	sptlc1	100	0.00591133	0.604926	XPnSL Male northern
ssa01	151100001	LOC106571878	100	0.00591133	0.604926	XPnSL Male northern
ssa19	46100001	LOC106579038	100	0.00650195	0.36671	XPnSL Male northern
ssa19	46100001	LOC106578974	100	0.00650195	0.36671	XPnSL Male northern
ssa19	46100001	LOC106579040	100	0.00650195	0.36671	XPnSL Male northern
ssa19	46100001	LOC106578971	100	0.00650195	0.36671	XPnSL Male northern
ssa09	76000001	mmgt1	100	0.00724263	0.133471	XPnSL Male northern
ssa09	76000001	pfdn6	100	0.00724263	0.133471	XPnSL Male northern
ssa09	76000001	her5	100	0.00724263	0.133471	XPnSL Male northern
ssa09	76000001	her11	100	0.00724263	0.133471	XPnSL Male northern
ssa09	76000001	LOC106612055	100	0.00724263	0.133471	XPnSL Male northern
ssa12	51500001	LOC106565375	100	0.00755668	0.329975	XPnSL Male northern
ssa12	51500001	LOC106565376	100	0.00755668	0.329975	XPnSL Male northern
ssa12	51500001	LOC106565377	100	0.00755668	0.329975	XPnSL Male northern
ssa12	51500001	LOC106565378	100	0.00755668	0.329975	XPnSL Male northern
ssa12	51500001	LOC106565380	100	0.00755668	0.329975	XPnSL Male northern
ssa12	51500001	LOC106565379	100	0.00755668	0.329975	XPnSL Male northern
ssa10	47500001	ano8b	100	0.00982198	0.136894	XPnSL Male northern
ssa10	47500001	LOC106560565	100	0.00982198	0.136894	XPnSL Male northern
ssa10	47500001	gtpbp3	100	0.00982198	0.136894	XPnSL Male northern
ssa10	47500001	plvapb	100	0.00982198	0.136894	XPnSL Male northern
ssa10	47500001	babam1	100	0.00982198	0.136894	XPnSL Male northern
ssa10	47500001	ushbp1	100	0.00982198	0.136894	XPnSL Male northern
ssa05	8500001	sh3rf2	100	0.0101078	0.34434	XPnSL Male northern
ssa05	8500001	kif3a	100	0.0101078	0.34434	XPnSL Male northern
ssa14	16400001	LOC106568871	100	0.012512	0.282964	XPnSL Male northern
ssa14	16400001	LOC106568870	100	0.012512	0.282964	XPnSL Male northern
ssa14	16400001	si:dkeyp-13a3.10	100	0.012512	0.282964	XPnSL Male northern
ssa22	59900001	LOC106583798	100	0.0137363	0.164835	XPnSL Male northern
ssa22	59900001	si:dkey-42i9.6	100	0.0137363	0.164835	XPnSL Male northern
ssa22	59900001	atrip	100	0.0137363	0.164835	XPnSL Male northern
ssa19	78300001	LOC106579715	100	0.0140351	0.205848	XPnSL Male northern
ssa01	25400001	LOC106593771	100	0.0140845	0.676056	XPnSL Male northern
ssa01	25400001	LOC106593878	100	0.0140845	0.676056	XPnSL Male northern
ssa17	48500001	LOC106576377	100	0.0165955	0.109531	XPnSL Male northern
ssa17	48500001	LOC106576378	100	0.0165955	0.109531	XPnSL Male northern
ssa13	91100001	LOC106568278	100	0.0198113	0.367925	XPnSL Male northern
ssa13	91100001	LOC106568279	100	0.0198113	0.367925	XPnSL Male northern
ssa12	31300001	acyp2	100	0.0289855	0.374396	XPnSL Male northern
ssa12	31300001	cssa12h2orf73	100	0.0289855	0.374396	XPnSL Male northern
ssa23	45000001	ano5a	100	0.0325815	0.22619	XPnSL Male northern
ssa27	5600001	LOC106588294	100	0.0391247	0.206233	XPnSL Male northern
ssa27	5600001	LOC106588272	100	0.0391247	0.206233	XPnSL Male northern
ssa27	5600001	LOC106588520	100	0.0391247	0.206233	XPnSL Male northern
ssa15	20600001	LOC106571146	100	0.0394022	0.366848	XPnSL Male northern
ssa15	20600001	LOC106571145	100	0.0394022	0.366848	XPnSL Male northern
ssa15	20600001	LOC106571140	100	0.0394022	0.366848	XPnSL Male northern
ssa15	20600001	LOC106571143	100	0.0394022	0.366848	XPnSL Male northern
ssa15	88200001	lima1	100	0.0506329	0.336018	XPnSL Male northern
ssa15	88200001	LOC106572588	100	0.0506329	0.336018	XPnSL Male northern
ssa15	10600001	LOC106570983	5	0.0511606	0.12648	XPnSL Male northern
ssa20	34400001	LOC106580510	100	0.053654	0.254394	XPnSL Male northern
ssa11	88600001	dchs1b	5	0.0830691	0.12175	XPnSL Male northern
ssa11	88600001	trim3b	5	0.0830691	0.12175	XPnSL Male northern
ssa09	98000001	LOC106612424	1	0.100222	0	XPnSL Male northern
ssa09	98000001	spa17	1	0.100222	0	XPnSL Male northern
ssa09	98000001	LOC106612425	1	0.100222	0	XPnSL Male northern
ssa09	98000001	pde9al	1	0.100222	0	XPnSL Male northern
ssa09	98000001	oafa	1	0.100222	0	XPnSL Male northern
ssa20	80400001	si:ch211-167j9.5	1	0.10281	0.00891021	XPnSL Male northern
ssa20	80400001	LOC106581527	1	0.10281	0.00891021	XPnSL Male northern
ssa09	98500001	grik4	1	0.104647	0	XPnSL Male northern
ssa12	10200001	LOC106564398	1	0.104671	0.0294118	XPnSL Male northern
ssa12	10200001	LOC106564413	1	0.104671	0.0294118	XPnSL Male northern
ssa11	88400001	LOC106563874	1	0.10543	0.00632578	XPnSL Male northern
ssa04	80400001	LOC106604032	1	0.112396	0.0301863	XPnSL Male northern
ssa04	80400001	LOC106604033	1	0.112396	0.0301863	XPnSL Male northern
ssa04	80400001	LOC106604034	1	0.112396	0.0301863	XPnSL Male northern
ssa04	80400001	LOC106604035	1	0.112396	0.0301863	XPnSL Male northern
ssa28	18800001	tanc2b	1	0.113396	0.00872274	XPnSL Male northern
ssa09	57700001	pcdh12	1	0.115162	0.0146732	XPnSL Male northern
ssa27	24600001	atxn1a	1	0.121233	0.0109589	XPnSL Male northern
ssa09	97400001	mlf1	1	0.132029	0	XPnSL Male northern
ssa09	97400001	med29	1	0.132029	0	XPnSL Male northern
ssa09	97400001	LOC106612458	1	0.132029	0	XPnSL Male northern
ssa09	97400001	sik2b	1	0.132029	0	XPnSL Male northern
ssa11	37400001	serinc4	1	0.135079	0	XPnSL Male northern
ssa11	37400001	hypk	1	0.135079	0	XPnSL Male northern
ssa11	37400001	mfap1	1	0.135079	0	XPnSL Male northern
ssa11	37400001	LOC106562641	1	0.135079	0	XPnSL Male northern
ssa11	37400001	hddc3	1	0.135079	0	XPnSL Male northern
ssa12	45300001	LOC106565145	1	0.142807	0.000349162	XPnSL Male northern
ssa12	45300001	LOC106565146	1	0.142807	0.000349162	XPnSL Male northern
ssa12	45300001	LOC106565147	1	0.142807	0.000349162	XPnSL Male northern
ssa15	103700001	lad1	1	0.143251	0.0385675	XPnSL Male northern
ssa15	103700001	LOC106573008	1	0.143251	0.0385675	XPnSL Male northern
ssa20	59200001	dph1	1	0.149025	0.00139276	XPnSL Male northern
ssa09	97900001	scn3b	1	0.152141	0.00509134	XPnSL Male northern
ssa09	98900001	c1qtnf5	1	0.160319	0	XPnSL Male northern
ssa09	98900001	kmt2a	1	0.160319	0	XPnSL Male northern
ssa09	98900001	ube4a	1	0.160319	0	XPnSL Male northern
ssa09	98900001	pdzd3a	1	0.160319	0	XPnSL Male northern
ssa20	59100001	LOC106581170	1	0.163215	0.006628	XPnSL Male northern
ssa26	29700001	LOC106587580	1	0.165304	0.00454133	XPnSL Male northern
ssa27	9600001	LOC106588416	1	0.165946	0	XPnSL Male northern
ssa27	9600001	LOC106588415	1	0.165946	0	XPnSL Male northern
ssa27	39200001	LOC106589088	1	0.173124	0.0171653	XPnSL Male northern
ssa27	39200001	LOC106589089	1	0.173124	0.0171653	XPnSL Male northern
ssa12	77400001	LOC106566064	1	0.175705	0.00578453	XPnSL Male northern
ssa12	77400001	LOC106566062	1	0.175705	0.00578453	XPnSL Male northern
ssa06	2600001	LOC106606273	1	0.178535	0.0111374	XPnSL Male northern
ssa06	2600001	LOC106606275	1	0.178535	0.0111374	XPnSL Male northern
ssa20	58600001	pitpnm3	1	0.189624	0.00357782	XPnSL Male northern
ssa07	5100001	adam19a	1	0.196858	0.0064695	XPnSL Male northern
ssa20	59300001	LOC106581167	1	0.200946	0.000788022	XPnSL Male northern
ssa10	35800001	st3gal3	1	0.201465	0.014652	XPnSL Male northern
ssa10	35800001	artn	1	0.201465	0.014652	XPnSL Male northern
ssa21	25100001	LOC106582011	1	0.202643	0.0414097	XPnSL Male northern
ssa28	24500001	wdr27	1	0.222139	0	XPnSL Male northern
ssa15	12600001	lca5	1	0.228968	0.00260191	XPnSL Male northern
ssa15	12600001	zgc:153284	1	0.228968	0.00260191	XPnSL Male northern
ssa15	12600001	LOC106571007	1	0.228968	0.00260191	XPnSL Male northern
ssa15	12600001	LOC100195288	1	0.228968	0.00260191	XPnSL Male northern
ssa22	41100001	LOC106583479	1	0.240954	0.00657895	XPnSL Male northern
ssa22	41100001	LOC106583481	1	0.240954	0.00657895	XPnSL Male northern
ssa22	41100001	LOC106583480	1	0.240954	0.00657895	XPnSL Male northern
ssa22	41100001	LOC100136532	1	0.240954	0.00657895	XPnSL Male northern
ssa20	72500001	robo2	1	0.242843	0.000987167	XPnSL Male northern
ssa20	72500001	LOC100302417	1	0.242843	0.000987167	XPnSL Male northern
ssa15	48000001	LOC106571570	1	0.245833	0	XPnSL Male northern
ssa15	48000001	LOC106571569	1	0.245833	0	XPnSL Male northern
ssa15	48000001	LOC106571568	1	0.245833	0	XPnSL Male northern
ssa14	71500001	LOC106570383	1	0.2493	0	XPnSL Male northern
ssa06	17700001	LOC106606678	1	0.252275	0	XPnSL Male northern
ssa06	17700001	LOC106606682	1	0.252275	0	XPnSL Male northern
ssa06	17700001	LOC106606684	1	0.252275	0	XPnSL Male northern
ssa06	17700001	LOC106606683	1	0.252275	0	XPnSL Male northern
ssa20	46200001	LOC106580756	1	0.253131	0	XPnSL Male northern
ssa20	46200001	LOC106580752	1	0.253131	0	XPnSL Male northern
ssa20	46200001	LOC106580757	1	0.253131	0	XPnSL Male northern
ssa09	9000001	LOC106610679	1	0.256148	0	XPnSL Male northern
ssa09	9000001	LOC106610680	1	0.256148	0	XPnSL Male northern
ssa23	44800001	LOC106584706	1	0.257775	0.154112	XPnSL Male northern
ssa23	44800001	gas2	1	0.257775	0.154112	XPnSL Male northern
ssa01	7500001	LOC106608070	1	0.266015	0.00108578	XPnSL Male northern
ssa01	7500001	LOC106608166	1	0.266015	0.00108578	XPnSL Male northern
ssa14	8100001	LOC106568707	1	0.269188	0.00111235	XPnSL Male northern
ssa09	122300001	LOC106613062	1	0.289926	0	XPnSL Male northern
ssa09	122300001	LOC106613061	1	0.289926	0	XPnSL Male northern
ssa08	8800001	LOC106610067	1	0.291005	0	XPnSL Male northern
ssa08	8800001	LOC106610072	1	0.291005	0	XPnSL Male northern
ssa08	8800001	LOC106610086	1	0.291005	0	XPnSL Male northern
ssa08	8800001	LOC106610129	1	0.291005	0	XPnSL Male northern
ssa08	8800001	LOC106610126	1	0.291005	0	XPnSL Male northern
ssa08	8800001	LOC106610096	1	0.291005	0	XPnSL Male northern
ssa08	8800001	LOC106610103	1	0.291005	0	XPnSL Male northern
ssa08	8800001	LOC106610148	1	0.291005	0	XPnSL Male northern
ssa08	8800001	LOC106610133	1	0.291005	0	XPnSL Male northern
ssa08	8800001	LOC106610105	1	0.291005	0	XPnSL Male northern
ssa11	61300001	LOC106563124	1	0.291509	0	XPnSL Male northern
ssa11	61300001	LOC106563121	1	0.291509	0	XPnSL Male northern
ssa10	82600001	LOC106561149	1	0.297094	0	XPnSL Male northern
ssa05	57300001	LOC106605340	1	0.298109	0	XPnSL Male northern
ssa05	57300001	LOC106605337	1	0.298109	0	XPnSL Male northern
ssa05	57300001	LOC106605338	1	0.298109	0	XPnSL Male northern
ssa05	57300001	LOC106605341	1	0.298109	0	XPnSL Male northern
ssa01	6900001	LOC106607310	1	0.299901	0	XPnSL Male northern
ssa01	6900001	LOC106607535	1	0.299901	0	XPnSL Male northern
ssa01	6900001	LOC106607662	1	0.299901	0	XPnSL Male northern
ssa01	6900001	wdr35	1	0.299901	0	XPnSL Male northern
ssa18	56900001	LOC106577812	1	0.302542	0.0677966	XPnSL Male northern
ssa18	56900001	LOC106577815	1	0.302542	0.0677966	XPnSL Male northern
ssa18	56900001	lrp10	1	0.302542	0.0677966	XPnSL Male northern
ssa24	10400001	LOC106584931	1	0.303761	0.0462874	XPnSL Male northern
ssa16	30700001	cfdp1	1	0.307203	0	XPnSL Male northern
ssa16	30700001	LOC106573733	1	0.307203	0	XPnSL Male northern
ssa08	9500001	LOC106610083	1	0.30837	0	XPnSL Male northern
ssa08	9500001	LOC106610119	1	0.30837	0	XPnSL Male northern
ssa08	9500001	LOC106610107	1	0.30837	0	XPnSL Male northern
ssa01	55400001	LOC106606232	1	0.314677	0	XPnSL Male northern
ssa01	55400001	zgc:153169	1	0.314677	0	XPnSL Male northern
ssa01	55400001	LOC106605576	1	0.314677	0	XPnSL Male northern
ssa01	55400001	LOC106606239	1	0.314677	0	XPnSL Male northern
ssa01	55400001	LOC106606249	1	0.314677	0	XPnSL Male northern
ssa01	55400001	LOC106606259	1	0.314677	0	XPnSL Male northern
ssa03	31000001	rb1cc1	1	0.317186	0	XPnSL Male northern
ssa03	31000001	LOC106599824	1	0.317186	0	XPnSL Male northern
ssa17	12900001	LOC106575318	1	0.319913	0	XPnSL Male northern
ssa17	12900001	LOC106575319	1	0.319913	0	XPnSL Male northern
ssa10	35700001	ptprfa	1	0.320136	0.00226244	XPnSL Male northern
ssa10	35700001	kdm4a	1	0.320136	0.00226244	XPnSL Male northern
ssa14	1600001	lrrc6	1	0.320499	0.00104058	XPnSL Male northern
ssa27	3000001	osbpl10	1	0.321363	0	XPnSL Male northern
ssa15	47300001	LOC106571582	1	0.321721	0.00819672	XPnSL Male northern
ssa01	43100001	dio2	1	0.324691	0	XPnSL Male northern
ssa29	16300001	gpr158a	1	0.325758	0	XPnSL Male northern
ssa22	38000001	LOC106583535	1	0.329584	0	XPnSL Male northern
ssa22	38000001	LOC106583533	1	0.329584	0	XPnSL Male northern
ssa22	38000001	LOC106583532	1	0.329584	0	XPnSL Male northern
ssa10	11900001	tal1	1	0.336134	0	XPnSL Male northern
ssa10	11900001	pdzk1ip1	1	0.336134	0	XPnSL Male northern
ssa10	11900001	patj	1	0.336134	0	XPnSL Male northern
ssa23	13400001	LOC100136418	1	0.343023	0	XPnSL Male northern
ssa23	13400001	LOC106584197	1	0.343023	0	XPnSL Male northern
ssa02	28300001	myom3	1	0.355932	0	XPnSL Male northern
ssa02	28300001	LOC106582922	1	0.355932	0	XPnSL Male northern
ssa02	28300001	LOC106582930	1	0.355932	0	XPnSL Male northern
ssa02	28300001	pnrc2	1	0.355932	0	XPnSL Male northern
ssa02	28300001	LOC106582934	1	0.355932	0	XPnSL Male northern
ssa09	13500001	LOC106610749	1	0.362974	0	XPnSL Male northern
ssa09	13500001	LOC106610752	1	0.362974	0	XPnSL Male northern
ssa09	13500001	rpap1	1	0.362974	0	XPnSL Male northern
ssa01	7000001	LOC106609318	1	0.366246	0.00229621	XPnSL Male northern
ssa13	54200001	LOC106567512	1	0.369064	0	XPnSL Male northern
ssa13	54200001	LOC106567513	1	0.369064	0	XPnSL Male northern
ssa13	54200001	LOC106567514	1	0.369064	0	XPnSL Male northern
ssa09	3600001	mrpl33	1	0.369332	0.00494641	XPnSL Male northern
ssa09	3600001	rbks	1	0.369332	0.00494641	XPnSL Male northern
ssa24	41500001	LOC106585898	1	0.372497	0.00267023	XPnSL Male northern
ssa24	41500001	LOC106585886	1	0.372497	0.00267023	XPnSL Male northern
ssa24	41500001	LOC106585899	1	0.372497	0.00267023	XPnSL Male northern
ssa24	41500001	ddr2l	1	0.372497	0.00267023	XPnSL Male northern
ssa21	46600001	LOC106582412	1	0.376404	0	XPnSL Male northern
ssa21	46600001	LOC106582411	1	0.376404	0	XPnSL Male northern
ssa21	46600001	LOC106582410	1	0.376404	0	XPnSL Male northern
ssa18	3400001	echs1	1	0.380392	0.00392157	XPnSL Male northern
ssa18	3400001	mtg1	1	0.380392	0.00392157	XPnSL Male northern
ssa18	3400001	LOC106576875	1	0.380392	0.00392157	XPnSL Male northern
ssa18	3400001	si:dkey-275b16.2	1	0.380392	0.00392157	XPnSL Male northern
ssa09	61300001	LOC106611787	1	0.383375	0	XPnSL Male northern
ssa09	61300001	LOC106611786	1	0.383375	0	XPnSL Male northern
ssa05	51200001	LOC106605123	1	0.383602	0	XPnSL Male northern
ssa05	51200001	LOC106605124	1	0.383602	0	XPnSL Male northern
ssa05	51200001	LOC106605126	1	0.383602	0	XPnSL Male northern
ssa23	44700001	LOC106584755	1	0.384152	0.173521	XPnSL Male northern
ssa23	44700001	LOC106584756	1	0.384152	0.173521	XPnSL Male northern
ssa21	19800001	nemp2	1	0.387471	0	XPnSL Male northern
ssa21	19800001	mfsd6b	1	0.387471	0	XPnSL Male northern
ssa21	19800001	fkbp7	1	0.387471	0	XPnSL Male northern
ssa21	19800001	zgc:103759	1	0.387471	0	XPnSL Male northern
ssa21	19800001	LOC106581884	1	0.387471	0	XPnSL Male northern
ssa03	26200001	glna	1	0.390244	0	XPnSL Male northern
ssa03	26200001	LOC106599263	1	0.390244	0	XPnSL Male northern
ssa03	26200001	LOC106599262	1	0.390244	0	XPnSL Male northern
ssa06	76000001	LOC106608163	1	0.393481	0	XPnSL Male northern
ssa06	58200001	unc93a	1	0.396171	0	XPnSL Male northern
ssa06	58200001	ttll2	1	0.396171	0	XPnSL Male northern
ssa06	58200001	si:ch211-140l13.3	1	0.396171	0	XPnSL Male northern
ssa06	58200001	plg	1	0.396171	0	XPnSL Male northern
ssa06	58200001	slc22a2	1	0.396171	0	XPnSL Male northern
ssa06	58200001	igf2r	1	0.396171	0	XPnSL Male northern
ssa06	58200001	cssa06h1orf198	1	0.396171	0	XPnSL Male northern
ssa24	8500001	LOC100380751	1	0.397203	0	XPnSL Male northern
ssa24	8500001	traf2a	1	0.397203	0	XPnSL Male northern
ssa10	82800001	LOC106561195	1	0.397399	0	XPnSL Male northern
ssa01	21900001	LOC106581812	1	0.397436	0	XPnSL Male northern
ssa01	21900001	LOC106583758	1	0.397436	0	XPnSL Male northern
ssa01	21900001	LOC106581963	1	0.397436	0	XPnSL Male northern
ssa28	6500001	tbc1d12	1	0.399215	0	XPnSL Male northern
ssa28	6500001	LOC106589377	1	0.399215	0	XPnSL Male northern
ssa28	6500001	tnks2	1	0.399215	0	XPnSL Male northern
ssa28	6500001	LOC106589379	1	0.399215	0	XPnSL Male northern
ssa10	92800001	LOC106561292	1	0.404795	0	XPnSL Male northern
ssa10	92800001	LOC106561283	1	0.404795	0	XPnSL Male northern
ssa10	92800001	LOC106561290	1	0.404795	0	XPnSL Male northern
ssa10	92800001	LOC100380647	1	0.404795	0	XPnSL Male northern
ssa06	24800001	LOC106606894	1	0.405872	0.00172712	XPnSL Male northern
ssa06	24800001	rusf1	1	0.405872	0.00172712	XPnSL Male northern
ssa06	24800001	LOC106606896	1	0.405872	0.00172712	XPnSL Male northern
ssa06	24800001	LOC106606897	1	0.405872	0.00172712	XPnSL Male northern
ssa06	24800001	LOC106606899	1	0.405872	0.00172712	XPnSL Male northern
ssa06	24800001	LOC106606900	1	0.405872	0.00172712	XPnSL Male northern
ssa20	59500001	LOC106581162	1	0.407666	0.00116144	XPnSL Male northern
ssa20	59500001	LOC106581160	1	0.407666	0.00116144	XPnSL Male northern
ssa29	13400001	LOC106590174	1	0.409091	0	XPnSL Male northern
ssa26	30700001	LOC106587587	1	0.414698	0.00262467	XPnSL Male northern
ssa09	9200001	tonsl	1	0.415603	0.00141844	XPnSL Male northern
ssa09	9200001	LOC106610684	1	0.415603	0.00141844	XPnSL Male northern
ssa09	9200001	LOC106610685	1	0.415603	0.00141844	XPnSL Male northern
ssa09	9200001	LOC106610686	1	0.415603	0.00141844	XPnSL Male northern
ssa09	9200001	LOC100379103	1	0.415603	0.00141844	XPnSL Male northern
ssa22	1700001	LOC106582631	1	0.417832	0	XPnSL Male northern
ssa27	6200001	samd12	1	0.418301	0	XPnSL Male northern
ssa27	6200001	abrab	1	0.418301	0	XPnSL Male northern
ssa24	22400001	LOC106585532	1	0.421439	0	XPnSL Male northern
ssa24	22400001	LOC106585531	1	0.421439	0	XPnSL Male northern
ssa04	20400001	LOC106602775	1	0.4244	0	XPnSL Male northern
ssa04	20400001	LOC106602774	1	0.4244	0	XPnSL Male northern
ssa04	20400001	LOC106602776	1	0.4244	0	XPnSL Male northern
ssa04	20400001	LOC106602773	1	0.4244	0	XPnSL Male northern
ssa28	13900001	LOC106589536	1	0.428367	0	XPnSL Male northern
ssa28	13900001	kcd17	1	0.428367	0	XPnSL Male northern
ssa28	13900001	cby1	1	0.428367	0	XPnSL Male northern
ssa28	13900001	LOC106589537	1	0.428367	0	XPnSL Male northern
ssa15	34300001	LOC100194672	1	0.432024	0	XPnSL Male northern
ssa15	34300001	LOC106571411	1	0.432024	0	XPnSL Male northern
ssa12	80000001	LOC106566015	1	0.439114	0	XPnSL Male northern
ssa12	80000001	LOC106566013	1	0.439114	0	XPnSL Male northern
ssa12	80000001	LOC106566014	1	0.439114	0	XPnSL Male northern
ssa12	80000001	LOC106566012	1	0.439114	0	XPnSL Male northern
ssa12	77500001	LOC106566058	1	0.440909	0	XPnSL Male northern
ssa12	77500001	LOC100380672	1	0.440909	0	XPnSL Male northern
ssa12	77500001	LOC106566060	1	0.440909	0	XPnSL Male northern
ssa12	77500001	gpx1a	1	0.440909	0	XPnSL Male northern
ssa23	1800001	LOC106583894	1	0.441362	0.0075662	XPnSL Male northern
ssa12	73100001	LOC106565730	1	0.444175	0	XPnSL Male northern
ssa20	59700001	LOC106581158	1	0.444906	0	XPnSL Male northern
ssa20	59700001	LOC106581159	1	0.444906	0	XPnSL Male northern
ssa20	59700001	LOC106581156	1	0.444906	0	XPnSL Male northern
ssa20	59700001	LOC106581157	1	0.444906	0	XPnSL Male northern
ssa20	59700001	LOC106581072	1	0.444906	0	XPnSL Male northern
ssa20	59700001	LOC106581154	1	0.444906	0	XPnSL Male northern
ssa10	95200001	btbd11	1	0.445205	0	XPnSL Male northern
ssa10	95200001	LOC106561405	1	0.445205	0	XPnSL Male northern
ssa10	95200001	LOC106561403	1	0.445205	0	XPnSL Male northern
ssa10	95200001	LOC106561402	1	0.445205	0	XPnSL Male northern
ssa10	81900001	LOC106560799	1	0.449331	0	XPnSL Male northern
ssa10	93200001	LOC106561274	1	0.449541	0	XPnSL Male northern
ssa20	14600001	LOC106580072	1	0.449631	0	XPnSL Male northern
ssa20	14600001	carnmt1	1	0.449631	0	XPnSL Male northern
ssa20	14600001	LOC106580069	1	0.449631	0	XPnSL Male northern
ssa13	5700001	nattl	1	0.457031	0.0195312	XPnSL Male northern
ssa27	34500001	LOC106589004	1	0.458182	0	XPnSL Male northern
ssa22	16000001	LOC106582897	1	0.46144	0.00899743	XPnSL Male northern
ssa22	16000001	LOC106582898	1	0.46144	0.00899743	XPnSL Male northern
ssa22	16000001	LOC106582901	1	0.46144	0.00899743	XPnSL Male northern
ssa22	16000001	LOC106582900	1	0.46144	0.00899743	XPnSL Male northern
ssa01	20800001	ldlrap1b	1	0.465116	0	XPnSL Male northern
ssa01	20800001	fndc5a	1	0.465116	0	XPnSL Male northern
ssa24	41400001	LOC106585897	1	0.46556	0.000829876	XPnSL Male northern
ssa15	21500001	prph2lb	1	0.466504	0.00243605	XPnSL Male northern
ssa18	23800001	LOC106577124	1	0.470464	0.0506329	XPnSL Male northern
ssa18	23800001	LOC106577127	1	0.470464	0.0506329	XPnSL Male northern
ssa09	24900001	six6	1	0.473529	0	XPnSL Male northern
ssa09	24900001	LOC106610920	1	0.473529	0	XPnSL Male northern
ssa09	24900001	six1	1	0.473529	0	XPnSL Male northern
ssa09	24900001	six4a	1	0.473529	0	XPnSL Male northern
ssa09	24900001	mnat1	1	0.473529	0	XPnSL Male northern
ssa17	45600001	LOC106576317	1	0.478166	0	XPnSL Male northern
ssa10	14700001	LOC106613625	1	0.479948	0	XPnSL Male northern
ssa10	14700001	homer3b	1	0.479948	0	XPnSL Male northern
ssa10	14700001	LOC106613627	1	0.479948	0	XPnSL Male northern
ssa12	62700001	aldh4a1	1	0.481481	0	XPnSL Male northern
ssa12	62700001	LOC106565958	1	0.481481	0	XPnSL Male northern
ssa12	62700001	LOC106565957	1	0.481481	0	XPnSL Male northern
ssa12	62700001	LOC106565956	1	0.481481	0	XPnSL Male northern
ssa12	62700001	LOC106565908	1	0.481481	0	XPnSL Male northern
ssa12	62700001	LOC106565955	1	0.481481	0	XPnSL Male northern
ssa12	62700001	LOC106565907	1	0.481481	0	XPnSL Male northern
ssa24	11900001	zdhhc8b	1	0.482759	0	XPnSL Male northern
ssa24	11900001	LOC106585088	1	0.482759	0	XPnSL Male northern
ssa24	11900001	LOC106585087	1	0.482759	0	XPnSL Male northern
ssa24	11900001	LOC106585086	1	0.482759	0	XPnSL Male northern
ssa24	11900001	si:dkey-112e17.1	1	0.482759	0	XPnSL Male northern
ssa13	54800001	LOC106567521	1	0.484342	0	XPnSL Male northern
ssa17	41400001	LOC106576175	1	0.490148	0	XPnSL Male northern
ssa17	41400001	LOC106576177	1	0.490148	0	XPnSL Male northern
ssa17	41400001	LOC106576178	1	0.490148	0	XPnSL Male northern
ssa17	41400001	LOC106576179	1	0.490148	0	XPnSL Male northern
ssa17	41400001	LOC106576180	1	0.490148	0	XPnSL Male northern
ssa17	41400001	LOC106576206	1	0.490148	0	XPnSL Male northern
ssa10	16300001	LOC106613996	1	0.492268	0.00902062	XPnSL Male northern
ssa10	16300001	LOC106613668	1	0.492268	0.00902062	XPnSL Male northern
ssa10	16300001	LOC106613669	1	0.492268	0.00902062	XPnSL Male northern
ssa22	37800001	LOC106583537	1	0.494505	0	XPnSL Male northern
ssa22	37800001	LOC100196833	1	0.494505	0	XPnSL Male northern
ssa22	37800001	LOC106583536	1	0.494505	0	XPnSL Male northern
ssa22	6000001	LOC106582612	1	0.495098	0	XPnSL Male northern
ssa22	6000001	cdd	1	0.495098	0	XPnSL Male northern
ssa22	6000001	LOC106582681	1	0.495098	0	XPnSL Male northern
ssa16	7600001	kitlg	1	0.496063	0	XPnSL Male northern
ssa13	55600001	LOC106567524	1	0.501359	0	XPnSL Male northern
ssa13	55600001	LOC106567526	1	0.501359	0	XPnSL Male northern
ssa13	55600001	LOC106567527	1	0.501359	0	XPnSL Male northern
ssa12	72200001	zgc:113054	1	0.504472	0	XPnSL Male northern
ssa12	72200001	mdfic2	1	0.504472	0	XPnSL Male northern
ssa12	72200001	foxp1b	1	0.504472	0	XPnSL Male northern
ssa04	27800001	aldh3a2b	1	0.509915	0	XPnSL Male northern
ssa04	27800001	LOC106602807	1	0.509915	0	XPnSL Male northern
ssa04	27800001	kif12	1	0.509915	0	XPnSL Male northern
ssa04	27800001	vtnb	1	0.509915	0	XPnSL Male northern
ssa17	41500001	LOC106576181	1	0.512702	0	XPnSL Male northern
ssa17	41500001	LOC106576182	1	0.512702	0	XPnSL Male northern
ssa17	41500001	LOC106576184	1	0.512702	0	XPnSL Male northern
ssa17	41500001	LOC106576183	1	0.512702	0	XPnSL Male northern
ssa07	18700001	LOC106608730	1	0.5141	0	XPnSL Male northern
ssa07	18700001	ponzr6	1	0.5141	0	XPnSL Male northern
ssa07	18700001	LOC106608729	1	0.5141	0	XPnSL Male northern
ssa07	18700001	ptgdr2	1	0.5141	0	XPnSL Male northern
ssa07	18700001	LOC106608727	1	0.5141	0	XPnSL Male northern
ssa13	53500001	LOC106567506	1	0.514652	0	XPnSL Male northern
ssa13	53500001	LOC106567507	1	0.514652	0	XPnSL Male northern
ssa14	25700001	LOC106569208	1	0.515337	0	XPnSL Male northern
ssa14	25700001	LOC106569207	1	0.515337	0	XPnSL Male northern
ssa20	58500001	typx	1	0.51801	0	XPnSL Male northern
ssa20	58500001	txndc17	1	0.51801	0	XPnSL Male northern
ssa20	58500001	LOC106581176	1	0.51801	0	XPnSL Male northern
ssa23	21300001	LOC106584205	1	0.521021	0	XPnSL Male northern
ssa23	21300001	cbr4	1	0.521021	0	XPnSL Male northern
ssa23	21300001	LOC106584225	1	0.521021	0	XPnSL Male northern
ssa13	54700001	LOC106567519	1	0.522158	0	XPnSL Male northern
ssa13	54700001	LOC106567520	1	0.522158	0	XPnSL Male northern
ssa18	11800001	LOC106576725	1	0.524123	0	XPnSL Male northern
ssa18	11800001	syndig1	1	0.524123	0	XPnSL Male northern
ssa11	4200001	syt14a	1	0.526	0	XPnSL Male northern
ssa10	16200001	LOC106613666	1	0.527211	0	XPnSL Male northern
ssa08	13300001	LOC106610191	1	0.528487	0	XPnSL Male northern
ssa08	13300001	LOC106610192	1	0.528487	0	XPnSL Male northern
ssa12	53000001	LOC106565431	1	0.529412	0	XPnSL Male northern
ssa12	53000001	LOC100196653	1	0.529412	0	XPnSL Male northern
ssa12	53000001	LOC106565510	1	0.529412	0	XPnSL Male northern
ssa12	53000001	LOC106565432	1	0.529412	0	XPnSL Male northern
ssa24	10200001	LOC106585119	1	0.530239	0	XPnSL Male northern
ssa24	10200001	LOC106585118	1	0.530239	0	XPnSL Male northern
ssa24	10200001	LOC106585117	1	0.530239	0	XPnSL Male northern
ssa24	10200001	LOC106585116	1	0.530239	0	XPnSL Male northern
ssa10	88500001	wwox	1	0.5312	0	XPnSL Male northern
ssa10	88500001	LOC106561332	1	0.5312	0	XPnSL Male northern
ssa10	88500001	nudt7	1	0.5312	0	XPnSL Male northern
ssa10	88500001	LOC106561348	1	0.5312	0	XPnSL Male northern
ssa06	59200001	LOC106607916	1	0.531381	0	XPnSL Male northern
ssa06	59200001	LOC106607819	1	0.531381	0	XPnSL Male northern
ssa06	59200001	LOC100194664	1	0.531381	0	XPnSL Male northern
ssa06	59200001	LOC106607820	1	0.531381	0	XPnSL Male northern
ssa24	22600001	LOC106585529	1	0.531783	0	XPnSL Male northern
ssa24	22600001	piwil1	1	0.531783	0	XPnSL Male northern
ssa04	5800001	LOC106602268	1	0.539557	0.00316456	XPnSL Male northern
ssa17	44100001	LOC106576259	1	0.540603	0	XPnSL Male northern
ssa17	44100001	LOC106576260	1	0.540603	0	XPnSL Male northern
ssa15	46300001	LOC106571584	1	0.548742	0	XPnSL Male northern
ssa15	46300001	LOC106571597	1	0.548742	0	XPnSL Male northern
ssa15	46300001	LOC106571596	1	0.548742	0	XPnSL Male northern
ssa15	46300001	snap25a	1	0.548742	0	XPnSL Male northern
ssa13	54600001	LOC106567517	1	0.555328	0	XPnSL Male northern
ssa13	54600001	slc22a4	1	0.555328	0	XPnSL Male northern
ssa13	54600001	irf-1	1	0.555328	0	XPnSL Male northern
ssa15	46200001	LOC106571585	1	0.556064	0	XPnSL Male northern
ssa15	46200001	LOC106571598	1	0.556064	0	XPnSL Male northern
ssa15	46200001	LOC106571586	1	0.556064	0	XPnSL Male northern
ssa02	33600001	LOC106583857	1	0.570048	0	XPnSL Male northern
ssa02	33600001	LOC106583864	1	0.570048	0	XPnSL Male northern
ssa02	33600001	tpbgb	1	0.570048	0	XPnSL Male northern
ssa03	54500001	LOC106600883	1	0.570632	0	XPnSL Male northern
ssa03	54500001	tex33	1	0.570632	0	XPnSL Male northern
ssa03	54500001	il2rb	1	0.570632	0	XPnSL Male northern
ssa03	54500001	c1qtnf6a	1	0.570632	0	XPnSL Male northern
ssa03	54500001	LOC106600973	1	0.570632	0	XPnSL Male northern
ssa24	8700001	LOC106585137	1	0.572519	0	XPnSL Male northern
ssa24	8700001	LOC106585136	1	0.572519	0	XPnSL Male northern
ssa24	8700001	LOC106584937	1	0.572519	0	XPnSL Male northern
ssa24	8700001	htra4	1	0.572519	0	XPnSL Male northern
ssa06	32700001	LOC106607189	1	0.572531	0	XPnSL Male northern
ssa06	32700001	LOC106607188	1	0.572531	0	XPnSL Male northern
ssa06	32700001	LOC106607186	1	0.572531	0	XPnSL Male northern
ssa06	32700001	LOC106607185	1	0.572531	0	XPnSL Male northern
ssa12	72100001	frmd4ba	1	0.580139	0	XPnSL Male northern
ssa12	72100001	LOC106565743	1	0.580139	0	XPnSL Male northern
ssa12	72100001	eevs	1	0.580139	0	XPnSL Male northern
ssa13	54500001	p4ha2	1	0.590615	0	XPnSL Male northern
ssa13	54500001	LOC106567515	1	0.590615	0	XPnSL Male northern
ssa25	5300001	tmeff2	1	0.591474	0	XPnSL Male northern
ssa09	103900001	LOC106612642	1	0.592838	0	XPnSL Male northern
ssa12	55200001	LOC106565476	1	0.594595	0	XPnSL Male northern
ssa12	55200001	LOC106565477	1	0.594595	0	XPnSL Male northern
ssa29	22800001	LOC106590361	1	0.598985	0	XPnSL Male northern
ssa29	22800001	LOC106590360	1	0.598985	0	XPnSL Male northern
ssa29	22800001	dnah5l	1	0.598985	0	XPnSL Male northern
ssa14	72700001	LOC106570377	1	0.609836	0	XPnSL Male northern
ssa14	72700001	cfap69	1	0.609836	0	XPnSL Male northern
ssa14	72700001	LOC106570379	1	0.609836	0	XPnSL Male northern
ssa14	72700001	ccdc127b	1	0.609836	0	XPnSL Male northern
ssa14	72700001	LOC106570380	1	0.609836	0	XPnSL Male northern
ssa14	72700001	LOC106570382	1	0.609836	0	XPnSL Male northern
ssa10	95300001	LOC106561401	1	0.61642	0	XPnSL Male northern
ssa10	95300001	LOC106561400	1	0.61642	0	XPnSL Male northern
ssa28	18200001	LOC106589628	1	0.619932	0	XPnSL Male northern
ssa11	77400001	xrra1	1	0.622266	0	XPnSL Male northern
ssa11	77400001	neu3	1	0.622266	0	XPnSL Male northern
ssa11	77400001	wdr73	1	0.622266	0	XPnSL Male northern
ssa11	77400001	st14b	1	0.622266	0	XPnSL Male northern
ssa11	77400001	nfrkb	1	0.622266	0	XPnSL Male northern
ssa11	77400001	LOC106563414	1	0.622266	0	XPnSL Male northern
ssa11	77400001	LOC106563550	1	0.622266	0	XPnSL Male northern
ssa11	77400001	selenow1	1	0.622266	0	XPnSL Male northern
ssa11	77400001	ehd2a	1	0.622266	0	XPnSL Male northern
ssa11	77400001	si:dkeyp-117b8.4	1	0.622266	0	XPnSL Male northern
ssa11	77400001	napaa	1	0.622266	0	XPnSL Male northern
ssa13	63300001	LOC106567646	1	0.625817	0	XPnSL Male northern
ssa24	22300001	LOC106585315	1	0.632761	0	XPnSL Male northern
ssa15	46600001	LOC106571593	1	0.640097	0	XPnSL Male northern
ssa15	46600001	hs90a	1	0.640097	0	XPnSL Male northern
ssa15	46600001	LOC106571588	1	0.640097	0	XPnSL Male northern
ssa21	19900001	LOC100286503	1	0.648903	0	XPnSL Male northern
ssa04	27900001	LOC106602849	1	0.653061	0	XPnSL Male northern
ssa08	11700001	LOC106610171	1	0.653763	0	XPnSL Male northern
ssa08	11700001	hmgb2	1	0.653763	0	XPnSL Male northern
ssa08	11700001	LOC106610172	1	0.653763	0	XPnSL Male northern
ssa08	11700001	LOC106610173	1	0.653763	0	XPnSL Male northern
ssa13	43400001	LOC106567290	1	0.654028	0	XPnSL Male northern
ssa13	43400001	LOC106567289	1	0.654028	0	XPnSL Male northern
ssa13	43400001	LOC106567294	1	0.654028	0	XPnSL Male northern
ssa13	43400001	LOC106567293	1	0.654028	0	XPnSL Male northern
ssa13	43400001	LOC106567295	1	0.654028	0	XPnSL Male northern
ssa12	52900001	LOC106565428	1	0.667683	0.00609756	XPnSL Male northern
ssa12	52900001	hig1a	1	0.667683	0.00609756	XPnSL Male northern
ssa12	52900001	LOC106565429	1	0.667683	0.00609756	XPnSL Male northern
ssa01	71200001	LOC106608512	1	0.691114	0	XPnSL Male northern
ssa01	71200001	LOC106608514	1	0.691114	0	XPnSL Male northern
ssa01	71200001	LOC106608536	1	0.691114	0	XPnSL Male northern
ssa01	71200001	LOC106608528	1	0.691114	0	XPnSL Male northern
ssa09	13400001	kctd3	1	0.692182	0	XPnSL Male northern
ssa09	13400001	LOC106610747	1	0.692182	0	XPnSL Male northern
ssa09	13400001	LOC106610818	1	0.692182	0	XPnSL Male northern
ssa09	13400001	LOC106610748	1	0.692182	0	XPnSL Male northern
ssa22	4400001	LOC106582664	1	0.692525	0	XPnSL Male northern
ssa22	27600001	LOC106583076	1	0.699443	0	XPnSL Male northern
ssa22	27600001	LOC106583075	1	0.699443	0	XPnSL Male northern
ssa22	27600001	LOC106583074	1	0.699443	0	XPnSL Male northern
ssa22	27600001	LOC100196762	1	0.699443	0	XPnSL Male northern
ssa22	27600001	LOC106583073	1	0.699443	0	XPnSL Male northern
ssa13	35800001	nfe2	1	0.701327	0	XPnSL Male northern
ssa13	35800001	LOC106567068	1	0.701327	0	XPnSL Male northern
ssa13	35800001	LOC106567069	1	0.701327	0	XPnSL Male northern
ssa13	35800001	zgc:174906	1	0.701327	0	XPnSL Male northern
ssa13	35800001	LOC106567074	1	0.701327	0	XPnSL Male northern
ssa13	35800001	spryd3	1	0.701327	0	XPnSL Male northern
ssa23	13300001	LOC106584199	1	0.702265	0	XPnSL Male northern
ssa23	13300001	LOC106584200	1	0.702265	0	XPnSL Male northern
ssa23	13300001	LOC106584198	1	0.702265	0	XPnSL Male northern
ssa15	34200001	LOC106571409	1	0.706897	0	XPnSL Male northern
ssa15	34200001	clus	1	0.706897	0	XPnSL Male northern
ssa15	34200001	LOC106571410	1	0.706897	0	XPnSL Male northern
ssa15	34200001	hdc	1	0.706897	0	XPnSL Male northern
ssa13	54000001	LOC106567509	1	0.731343	0	XPnSL Male northern
ssa13	54000001	LOC106567511	1	0.731343	0	XPnSL Male northern
ssa01	69800001	hnrll	1	0.80402	0	XPnSL Male northern
ssa01	69800001	galm	1	0.80402	0	XPnSL Male northern
ssa01	69800001	LOC106608204	1	0.80402	0	XPnSL Male northern
ssa01	69800001	morn2	1	0.80402	0	XPnSL Male northern
ssa01	69800001	LOC106608220	1	0.80402	0	XPnSL Male northern
ssa01	69800001	LOC106608247	1	0.80402	0	XPnSL Male northern
ssa20	59400001	LOC106581168	1	0.833333	0	XPnSL Male northern
ssa20	59400001	LOC106581073	1	0.833333	0	XPnSL Male northern
ssa20	59400001	LOC106581166	1	0.833333	0	XPnSL Male northern
ssa20	59400001	LOC106581163	1	0.833333	0	XPnSL Male northern
ssa20	59400001	LOC106581164	1	0.833333	0	XPnSL Male northern
ssa13	54300001	LOC106567608	1	0.833689	0	XPnSL Male northern
ssa13	54300001	LOC106567609	1	0.833689	0	XPnSL Male northern
ssa20	73200001	LOC106581388	1	0.864486	0	XPnSL Male northern
ssa20	73200001	LOC106581390	1	0.864486	0	XPnSL Male northern
ssa20	73200001	LOC106581391	1	0.864486	0	XPnSL Male northern
ssa09	57600001	canx	1	0.93253	0	XPnSL Male northern
ssa09	57600001	maml1	1	0.93253	0	XPnSL Male northern
ssa09	57600001	ltc4s	1	0.93253	0	XPnSL Male northern
ssa09	57600001	LOC106611604	1	0.93253	0	XPnSL Male northern
ssa01	26400001	ubr1	100	0	0.43257	XPnSL Female northern
ssa01	26400001	LOC106596382	100	0	0.43257	XPnSL Female northern
ssa01	26400001	LOC106596263	100	0	0.43257	XPnSL Female northern
ssa01	26400001	LOC106596870	100	0	0.43257	XPnSL Female northern
ssa01	26400001	otub2	100	0	0.43257	XPnSL Female northern
ssa01	26400001	LOC106596550	100	0	0.43257	XPnSL Female northern
ssa01	26400001	LOC106596761	100	0	0.43257	XPnSL Female northern
ssa01	27000001	LOC106598670	100	0	0.340674	XPnSL Female northern
ssa01	27000001	LOC106598722	100	0	0.340674	XPnSL Female northern
ssa01	54000001	LOC106605787	100	0	0.347243	XPnSL Female northern
ssa01	54000001	LOC106605805	100	0	0.347243	XPnSL Female northern
ssa01	54000001	LOC100306816	100	0	0.347243	XPnSL Female northern
ssa01	54000001	LOC106605823	100	0	0.347243	XPnSL Female northern
ssa01	54000001	LOC106605838	100	0	0.347243	XPnSL Female northern
ssa01	54000001	LOC106605561	100	0	0.347243	XPnSL Female northern
ssa01	57800001	LOC106606834	100	0	0.413018	XPnSL Female northern
ssa01	57800001	LOC106606853	100	0	0.413018	XPnSL Female northern
ssa01	63400001	fam53b	100	0	0.456489	XPnSL Female northern
ssa01	63400001	nkx1-2	100	0	0.456489	XPnSL Female northern
ssa01	72200001	macrod2	100	0	0.191071	XPnSL Female northern
ssa01	72700001	LOC106609222	100	0	0.427536	XPnSL Female northern
ssa01	131000001	LOC106566110	100	0	0.532432	XPnSL Female northern
ssa02	13900001	LOC106577659	100	0	0.521739	XPnSL Female northern
ssa02	13900001	fxyd6l	100	0	0.521739	XPnSL Female northern
ssa02	13900001	fxyd7	100	0	0.521739	XPnSL Female northern
ssa02	13900001	LOC106578294	100	0	0.521739	XPnSL Female northern
ssa02	13900001	hcst	100	0	0.521739	XPnSL Female northern
ssa02	13900001	LOC106577768	100	0	0.521739	XPnSL Female northern
ssa02	18500001	cep162	100	0	0.506734	XPnSL Female northern
ssa02	18500001	mrap2a	100	0	0.506734	XPnSL Female northern
ssa02	18500001	LOC106579451	100	0	0.506734	XPnSL Female northern
ssa02	33600001	LOC106583857	100	0	0.434783	XPnSL Female northern
ssa02	33600001	LOC106583864	100	0	0.434783	XPnSL Female northern
ssa02	33600001	tpbgb	100	0	0.434783	XPnSL Female northern
ssa02	38800001	LOC106585095	100	0	0.362832	XPnSL Female northern
ssa02	38900001	LOC106585074	100	0	0.637778	XPnSL Female northern
ssa02	38900001	LOC106585063	100	0	0.637778	XPnSL Female northern
ssa02	38900001	LOC106585043	100	0	0.637778	XPnSL Female northern
ssa02	39300001	txndc11	100	0	0.314721	XPnSL Female northern
ssa02	39300001	ptk7a	100	0	0.314721	XPnSL Female northern
ssa02	39300001	LOC106585248	100	0	0.314721	XPnSL Female northern
ssa02	39300001	klc4	100	0	0.314721	XPnSL Female northern
ssa02	39600001	rrp36	100	0	0.467857	XPnSL Female northern
ssa02	39600001	LOC106585283	100	0	0.467857	XPnSL Female northern
ssa02	39800001	LOC106585299	100	0	0.341686	XPnSL Female northern
ssa02	52300001	LOC106588849	100	0	0.171963	XPnSL Female northern
ssa02	52300001	LOC106588857	100	0	0.171963	XPnSL Female northern
ssa02	52300001	LOC106588887	100	0	0.171963	XPnSL Female northern
ssa02	52300001	LOC106588894	100	0	0.171963	XPnSL Female northern
ssa02	52300001	sec23b	100	0	0.171963	XPnSL Female northern
ssa02	56800001	LOC106590297	100	0	0.433566	XPnSL Female northern
ssa02	56800001	LOC106590303	100	0	0.433566	XPnSL Female northern
ssa02	56800001	LOC106590338	100	0	0.433566	XPnSL Female northern
ssa02	56800001	LOC106590308	100	0	0.433566	XPnSL Female northern
ssa02	56800001	LOC106590316	100	0	0.433566	XPnSL Female northern
ssa02	56800001	LOC106590324	100	0	0.433566	XPnSL Female northern
ssa02	60400001	LOC106591359	100	0	0.119578	XPnSL Female northern
ssa03	42900001	LOC106600589	100	0	0.776471	XPnSL Female northern
ssa03	56500001	LOC106600856	100	0	0.353459	XPnSL Female northern
ssa03	56500001	LOC106600858	100	0	0.353459	XPnSL Female northern
ssa03	56500001	LOC106600854	100	0	0.353459	XPnSL Female northern
ssa03	56500001	psd3	100	0	0.353459	XPnSL Female northern
ssa03	56500001	LOC106600959	100	0	0.353459	XPnSL Female northern
ssa04	75400001	LOC106603926	100	0	0.313817	XPnSL Female northern
ssa04	75400001	spns3	100	0	0.313817	XPnSL Female northern
ssa04	75400001	LOC106603929	100	0	0.313817	XPnSL Female northern
ssa04	75400001	ankfy1	100	0	0.313817	XPnSL Female northern
ssa04	75400001	LOC106603931	100	0	0.313817	XPnSL Female northern
ssa05	12700001	LOC106604328	100	0	0.846154	XPnSL Female northern
ssa05	25500001	pdgfc	100	0	0.423954	XPnSL Female northern
ssa05	25500001	ctso	100	0	0.423954	XPnSL Female northern
ssa05	25500001	tdo2a	100	0	0.423954	XPnSL Female northern
ssa05	25600001	si:dkey-237h12.3	100	0	0.430091	XPnSL Female northern
ssa05	27500001	guf1	100	0	0.695364	XPnSL Female northern
ssa05	27500001	LOC106604576	100	0	0.695364	XPnSL Female northern
ssa05	47500001	sybu	100	0	0.781403	XPnSL Female northern
ssa05	47500001	LOC106605054	100	0	0.781403	XPnSL Female northern
ssa05	47600001	LOC106604997	100	0	0.271823	XPnSL Female northern
ssa05	47600001	LOC106605055	100	0	0.271823	XPnSL Female northern
ssa05	47700001	LOC106605056	100	0	0.789905	XPnSL Female northern
ssa05	47700001	LOC106605057	100	0	0.789905	XPnSL Female northern
ssa05	47800001	LOC106605058	100	0	0.491903	XPnSL Female northern
ssa05	57900001	LOC106605352	100	0	0.404155	XPnSL Female northern
ssa05	67100001	LOC106605656	100	0	0.119126	XPnSL Female northern
ssa05	67100001	LOC106605602	100	0	0.119126	XPnSL Female northern
ssa06	3400001	LOC106606296	100	0	0.303621	XPnSL Female northern
ssa06	3400001	LOC106606290	100	0	0.303621	XPnSL Female northern
ssa06	3400001	LOC106606288	100	0	0.303621	XPnSL Female northern
ssa06	42300001	LOC106607460	100	0	0.44031	XPnSL Female northern
ssa06	42300001	LOC106607459	100	0	0.44031	XPnSL Female northern
ssa06	45100001	LOC106607552	100	0	0.376471	XPnSL Female northern
ssa06	45100001	LOC106607554	100	0	0.376471	XPnSL Female northern
ssa06	45500001	LOC106607557	100	0	0.355247	XPnSL Female northern
ssa06	45500001	LOC106607558	100	0	0.355247	XPnSL Female northern
ssa06	57300001	man1a1	100	0	0.367257	XPnSL Female northern
ssa06	57300001	LOC106607780	100	0	0.367257	XPnSL Female northern
ssa07	42300001	LOC106609473	100	0	0.644161	XPnSL Female northern
ssa07	42300001	LOC106609453	100	0	0.644161	XPnSL Female northern
ssa07	42300001	LOC106609440	100	0	0.644161	XPnSL Female northern
ssa07	42300001	LOC106609392	100	0	0.644161	XPnSL Female northern
ssa07	42300001	LOC106609391	100	0	0.644161	XPnSL Female northern
ssa07	46400001	LOC106609540	100	0	0.106719	XPnSL Female northern
ssa09	2100001	LOC106610598	100	0	0.438384	XPnSL Female northern
ssa09	4600001	nid2a	100	0	0.41791	XPnSL Female northern
ssa09	11400001	LOC106610723	100	0	0.298729	XPnSL Female northern
ssa09	11400001	LOC106610722	100	0	0.298729	XPnSL Female northern
ssa09	19400001	LOC106610862	100	0	0.550251	XPnSL Female northern
ssa09	19400001	LOC106610861	100	0	0.550251	XPnSL Female northern
ssa09	19400001	LOC106610859	100	0	0.550251	XPnSL Female northern
ssa09	19400001	LOC106610858	100	0	0.550251	XPnSL Female northern
ssa09	22000001	LOC106611061	100	0	0.587948	XPnSL Female northern
ssa09	22000001	LOC106611059	100	0	0.587948	XPnSL Female northern
ssa09	22000001	LOC106611060	100	0	0.587948	XPnSL Female northern
ssa09	22000001	vash1	100	0	0.587948	XPnSL Female northern
ssa09	22300001	gpatch2l	100	0	0.437158	XPnSL Female northern
ssa09	22300001	ift43	100	0	0.437158	XPnSL Female northern
ssa09	30200001	si:ch73-204p21.2	100	0	0.442424	XPnSL Female northern
ssa09	30200001	LOC106611214	100	0	0.442424	XPnSL Female northern
ssa09	30200001	LOC106611151	100	0	0.442424	XPnSL Female northern
ssa09	30200001	LOC106611163	100	0	0.442424	XPnSL Female northern
ssa09	42000001	LOC106611366	100	0	0.303476	XPnSL Female northern
ssa09	67900001	LOC106611883	100	0	0.535897	XPnSL Female northern
ssa09	68000001	LOC106611880	100	0	0.283315	XPnSL Female northern
ssa09	68000001	LOC106611879	100	0	0.283315	XPnSL Female northern
ssa09	103800001	LOC106612642	100	0	0.405822	XPnSL Female northern
ssa09	134000001	c18h3orf33	100	0	0.213504	XPnSL Female northern
ssa09	134000001	LOC106613274	100	0	0.213504	XPnSL Female northern
ssa10	8900001	LOC106613504	100	0	0.413043	XPnSL Female northern
ssa10	73200001	shisal1b	100	0	0.762255	XPnSL Female northern
ssa11	9000001	LOC106561937	100	0	0.332918	XPnSL Female northern
ssa11	12400001	LOC106562006	100	0	0.580032	XPnSL Female northern
ssa11	50200001	LOC106562924	100	0	0.705036	XPnSL Female northern
ssa11	50200001	LOC106562926	100	0	0.705036	XPnSL Female northern
ssa11	50200001	LOC106562929	100	0	0.705036	XPnSL Female northern
ssa12	29600001	LOC106564787	100	0	0.386117	XPnSL Female northern
ssa12	29600001	LOC106564786	100	0	0.386117	XPnSL Female northern
ssa12	29600001	LOC106564785	100	0	0.386117	XPnSL Female northern
ssa12	29700001	LOC106564784	100	0	0.434451	XPnSL Female northern
ssa12	29700001	LOC106564782	100	0	0.434451	XPnSL Female northern
ssa12	44400001	rad54l2	100	0	0.755245	XPnSL Female northern
ssa12	44400001	bap1	100	0	0.755245	XPnSL Female northern
ssa12	44400001	LOC106565168	100	0	0.755245	XPnSL Female northern
ssa12	56900001	LOC100380707	100	0	0.478261	XPnSL Female northern
ssa12	56900001	LOC106565570	100	0	0.478261	XPnSL Female northern
ssa12	56900001	LOC106565571	100	0	0.478261	XPnSL Female northern
ssa12	56900001	LOC106565569	100	0	0.478261	XPnSL Female northern
ssa12	56900001	LOC106565568	100	0	0.478261	XPnSL Female northern
ssa12	57000001	gnai2	100	0	0.461295	XPnSL Female northern
ssa12	58300001	LOC106565535	100	0	0.442661	XPnSL Female northern
ssa12	58300001	LOC106565533	100	0	0.442661	XPnSL Female northern
ssa12	58300001	LOC106565532	100	0	0.442661	XPnSL Female northern
ssa12	58300001	rheb	100	0	0.442661	XPnSL Female northern
ssa12	58300001	LOC106565531	100	0	0.442661	XPnSL Female northern
ssa12	70200001	LOC106565793	100	0	0.355958	XPnSL Female northern
ssa12	70200001	LOC106565791	100	0	0.355958	XPnSL Female northern
ssa12	70300001	LOC106565789	100	0	0.587849	XPnSL Female northern
ssa12	71700001	LOC106565749	100	0	0.561243	XPnSL Female northern
ssa12	83900001	LOC106566158	100	0	0.182498	XPnSL Female northern
ssa12	83900001	LOC106566157	100	0	0.182498	XPnSL Female northern
ssa12	83900001	LOC106566155	100	0	0.182498	XPnSL Female northern
ssa12	83900001	itga7	100	0	0.182498	XPnSL Female northern
ssa13	17100001	LOC106566646	100	0	0.483357	XPnSL Female northern
ssa13	17100001	LOC106566645	100	0	0.483357	XPnSL Female northern
ssa13	56000001	picalma	100	0	0.555205	XPnSL Female northern
ssa13	56000001	ccdc83	100	0	0.555205	XPnSL Female northern
ssa13	56000001	crebzf	100	0	0.555205	XPnSL Female northern
ssa13	56000001	tmem126a	100	0	0.555205	XPnSL Female northern
ssa13	56000001	dlg2	100	0	0.555205	XPnSL Female northern
ssa13	70300001	LOC106568022	100	0	0.543939	XPnSL Female northern
ssa13	70300001	LOC106568021	100	0	0.543939	XPnSL Female northern
ssa13	70300001	LOC106568020	100	0	0.543939	XPnSL Female northern
ssa13	70300001	LOC106568019	100	0	0.543939	XPnSL Female northern
ssa14	16700001	per2	100	0	0.467509	XPnSL Female northern
ssa14	16700001	LOC106568859	100	0	0.467509	XPnSL Female northern
ssa14	16700001	LOC106568858	100	0	0.467509	XPnSL Female northern
ssa14	16700001	lpar5a	100	0	0.467509	XPnSL Female northern
ssa14	27300001	LOC106569281	100	0	0.439024	XPnSL Female northern
ssa14	27300001	LOC106569178	100	0	0.439024	XPnSL Female northern
ssa14	40200001	cadm3	100	0	0.374819	XPnSL Female northern
ssa14	40200001	kirrel1b	100	0	0.374819	XPnSL Female northern
ssa14	54700001	LOC106570147	100	0	0.391555	XPnSL Female northern
ssa14	54700001	LOC106570060	100	0	0.391555	XPnSL Female northern
ssa14	54800001	LOC106570059	100	0	0.389247	XPnSL Female northern
ssa14	54800001	LOC106570058	100	0	0.389247	XPnSL Female northern
ssa14	54800001	LOC106570056	100	0	0.389247	XPnSL Female northern
ssa14	54800001	nelfe	100	0	0.389247	XPnSL Female northern
ssa14	54800001	LOC106570057	100	0	0.389247	XPnSL Female northern
ssa14	54800001	LOC106570055	100	0	0.389247	XPnSL Female northern
ssa14	74200001	LOC106570400	100	0	0.480255	XPnSL Female northern
ssa14	74300001	clptm1l	100	0	0.13728	XPnSL Female northern
ssa14	74300001	lypd2	100	0	0.13728	XPnSL Female northern
ssa14	74300001	rplp1	100	0	0.13728	XPnSL Female northern
ssa14	74300001	LOC106570401	100	0	0.13728	XPnSL Female northern
ssa14	81600001	LOC106570550	100	0	0.293017	XPnSL Female northern
ssa14	81600001	tp4a2	100	0	0.293017	XPnSL Female northern
ssa15	4000001	LOC106570890	100	0	0.200846	XPnSL Female northern
ssa15	4000001	LOC106570891	100	0	0.200846	XPnSL Female northern
ssa15	59200001	LOC106571892	100	0	0.473389	XPnSL Female northern
ssa15	59200001	LOC106571893	100	0	0.473389	XPnSL Female northern
ssa15	81200001	LOC106572392	100	0	0.17521	XPnSL Female northern
ssa15	81900001	LOC106572430	100	0	0.414925	XPnSL Female northern
ssa15	81900001	LOC106572433	100	0	0.414925	XPnSL Female northern
ssa15	81900001	LOC106572432	100	0	0.414925	XPnSL Female northern
ssa16	1600001	caprin1b	100	0	0.463007	XPnSL Female northern
ssa16	1600001	nat10	100	0	0.463007	XPnSL Female northern
ssa16	1600001	adal	100	0	0.463007	XPnSL Female northern
ssa16	3700001	LOC106573063	100	0	0.296748	XPnSL Female northern
ssa16	3700001	s35b4	100	0	0.296748	XPnSL Female northern
ssa16	3700001	golt1bb	100	0	0.296748	XPnSL Female northern
ssa16	11700001	LOC106573224	100	0	0.514395	XPnSL Female northern
ssa16	11700001	LOC106573223	100	0	0.514395	XPnSL Female northern
ssa16	11700001	facr1	100	0	0.514395	XPnSL Female northern
ssa16	31500001	LOC106573711	100	0	0.426984	XPnSL Female northern
ssa16	31500001	LOC100196565	100	0	0.426984	XPnSL Female northern
ssa16	31500001	LOC106573710	100	0	0.426984	XPnSL Female northern
ssa16	31600001	LOC106573709	100	0	0.416162	XPnSL Female northern
ssa16	31600001	LOC106573708	100	0	0.416162	XPnSL Female northern
ssa16	33700001	bt2a2	100	0	0.416949	XPnSL Female northern
ssa16	51800001	ptprsa	100	0	0.625984	XPnSL Female northern
ssa16	52300001	LOC106574152	100	0	0.449008	XPnSL Female northern
ssa16	52300001	gipc3	100	0	0.449008	XPnSL Female northern
ssa16	52300001	si:zfos-943e10.1	100	0	0.449008	XPnSL Female northern
ssa16	53800001	tctex1d2	100	0	0.526742	XPnSL Female northern
ssa16	53800001	rtp3	100	0	0.526742	XPnSL Female northern
ssa16	53800001	LOC106574172	100	0	0.526742	XPnSL Female northern
ssa16	72200001	keap1a	100	0	0.406639	XPnSL Female northern
ssa16	72200001	LOC106574507	100	0	0.406639	XPnSL Female northern
ssa16	72200001	LOC106574505	100	0	0.406639	XPnSL Female northern
ssa16	72200001	LOC106574504	100	0	0.406639	XPnSL Female northern
ssa16	72200001	ebi3	100	0	0.406639	XPnSL Female northern
ssa16	72200001	LOC106574501	100	0	0.406639	XPnSL Female northern
ssa16	72200001	LOC106574500	100	0	0.406639	XPnSL Female northern
ssa16	72200001	LOC106574498	100	0	0.406639	XPnSL Female northern
ssa16	72200001	LOC106574497	100	0	0.406639	XPnSL Female northern
ssa16	72200001	LOC106574496	100	0	0.406639	XPnSL Female northern
ssa17	4400001	LOC106575142	100	0	0.370044	XPnSL Female northern
ssa17	4400001	spp2	100	0	0.370044	XPnSL Female northern
ssa17	4400001	cpo	100	0	0.370044	XPnSL Female northern
ssa17	8300001	LOC106575189	100	0	0.442834	XPnSL Female northern
ssa17	8300001	LOC106575187	100	0	0.442834	XPnSL Female northern
ssa17	40200001	efcab6	100	0	0.530612	XPnSL Female northern
ssa17	40200001	LOC106576158	100	0	0.530612	XPnSL Female northern
ssa17	40200001	LOC106576157	100	0	0.530612	XPnSL Female northern
ssa17	40300001	LOC106576159	100	0	0.449084	XPnSL Female northern
ssa17	40300001	ttll12	100	0	0.449084	XPnSL Female northern
ssa17	40300001	LOC106576160	100	0	0.449084	XPnSL Female northern
ssa17	40400001	LOC106576161	100	0	0.517493	XPnSL Female northern
ssa17	40500001	LOC106576164	100	0	0.81068	XPnSL Female northern
ssa17	40500001	LOC106576165	100	0	0.81068	XPnSL Female northern
ssa17	40500001	LOC106576166	100	0	0.81068	XPnSL Female northern
ssa17	40500001	LOC106576167	100	0	0.81068	XPnSL Female northern
ssa17	40600001	LOC106576203	100	0	0.344789	XPnSL Female northern
ssa17	40600001	LOC106576169	100	0	0.344789	XPnSL Female northern
ssa17	52900001	LOC106576555	100	0	0.477778	XPnSL Female northern
ssa17	52900001	LOC106576550	100	0	0.477778	XPnSL Female northern
ssa17	52900001	LOC106576549	100	0	0.477778	XPnSL Female northern
ssa18	14900001	si:dkey-191g9.5	100	0	0.30837	XPnSL Female northern
ssa18	14900001	LOC106577070	100	0	0.30837	XPnSL Female northern
ssa18	14900001	chchd1	100	0	0.30837	XPnSL Female northern
ssa18	14900001	si:ch211-51a6.2	100	0	0.30837	XPnSL Female northern
ssa18	47200001	LOC106577539	100	0	0.695464	XPnSL Female northern
ssa18	52900001	LOC106577627	100	0	0.382979	XPnSL Female northern
ssa18	58100001	LOC106577840	100	0	0.43215	XPnSL Female northern
ssa18	58100001	LOC106577839	100	0	0.43215	XPnSL Female northern
ssa19	23500001	LOC106578592	100	0	0.745303	XPnSL Female northern
ssa19	23600001	drosha	100	0	0.646707	XPnSL Female northern
ssa19	23800001	LOC106578596	100	0	0.792013	XPnSL Female northern
ssa19	24000001	LOC106578590	100	0	0.885387	XPnSL Female northern
ssa19	24400001	LOC106578589	100	0	0.701521	XPnSL Female northern
ssa19	27400001	LOC106578600	100	0	0.23642	XPnSL Female northern
ssa19	27400001	LOC106578598	100	0	0.23642	XPnSL Female northern
ssa19	71300001	riok3	100	0	0.464066	XPnSL Female northern
ssa19	71300001	LOC106579606	100	0	0.464066	XPnSL Female northern
ssa19	71300001	LOC106579585	100	0	0.464066	XPnSL Female northern
ssa19	71300001	LOC106579584	100	0	0.464066	XPnSL Female northern
ssa19	71300001	LOC106579583	100	0	0.464066	XPnSL Female northern
ssa20	5200001	hhla1	100	0	0.416382	XPnSL Female northern
ssa20	5200001	LOC100195274	100	0	0.416382	XPnSL Female northern
ssa20	5300001	mapkapk5	100	0	0.163934	XPnSL Female northern
ssa20	5300001	tle1	100	0	0.163934	XPnSL Female northern
ssa20	18600001	LOC106579966	100	0	0.561194	XPnSL Female northern
ssa20	18600001	mmp11a	100	0	0.561194	XPnSL Female northern
ssa20	18600001	p2rx7	100	0	0.561194	XPnSL Female northern
ssa20	18600001	LOC106579965	100	0	0.561194	XPnSL Female northern
ssa20	18600001	LOC106580219	100	0	0.561194	XPnSL Female northern
ssa20	27000001	LOC106580333	100	0	0.504484	XPnSL Female northern
ssa20	27000001	rasl10a	100	0	0.504484	XPnSL Female northern
ssa20	27000001	LOC106580331	100	0	0.504484	XPnSL Female northern
ssa20	27000001	gas2l1	100	0	0.504484	XPnSL Female northern
ssa20	30500001	LOC106580444	100	0	0.377953	XPnSL Female northern
ssa20	30500001	LOC106580445	100	0	0.377953	XPnSL Female northern
ssa20	30500001	LOC106580446	100	0	0.377953	XPnSL Female northern
ssa20	30500001	gpat2	100	0	0.377953	XPnSL Female northern
ssa20	30800001	adra2b	100	0	0.455914	XPnSL Female northern
ssa20	50500001	LOC106580878	100	0	0.362451	XPnSL Female northern
ssa20	50500001	LOC106580882	100	0	0.362451	XPnSL Female northern
ssa20	50600001	LOC106580879	100	0	0.467764	XPnSL Female northern
ssa20	50600001	rasa2	100	0	0.467764	XPnSL Female northern
ssa20	50600001	LOC106580872	100	0	0.467764	XPnSL Female northern
ssa20	51300001	LOC106580945	100	0	0.46963	XPnSL Female northern
ssa20	51500001	LOC106580920	100	0	0.527815	XPnSL Female northern
ssa20	51700001	usf1	100	0	0.721338	XPnSL Female northern
ssa20	51700001	LOC106580923	100	0	0.721338	XPnSL Female northern
ssa21	1200001	tbc1d4	100	0	0.375	XPnSL Female northern
ssa21	1500001	klf12b	100	0	0.575521	XPnSL Female northern
ssa21	1700001	LOC106581633	100	0	0.552204	XPnSL Female northern
ssa21	1900001	dach1	100	0	0.487395	XPnSL Female northern
ssa21	16800001	LOC106581757	100	0	0.570769	XPnSL Female northern
ssa21	16800001	LOC106581758	100	0	0.570769	XPnSL Female northern
ssa21	16800001	LOC106581756	100	0	0.570769	XPnSL Female northern
ssa21	17800001	arglu1a	100	0	0.46875	XPnSL Female northern
ssa21	17800001	efnb2a	100	0	0.46875	XPnSL Female northern
ssa21	22100001	dipk2b	100	0	0.426696	XPnSL Female northern
ssa21	22100001	kdm6a	100	0	0.426696	XPnSL Female northern
ssa21	23000001	dcaf6	100	0	0.367971	XPnSL Female northern
ssa21	23000001	LOC106581959	100	0	0.367971	XPnSL Female northern
ssa21	23000001	cep97	100	0	0.367971	XPnSL Female northern
ssa21	23000001	me3	100	0	0.367971	XPnSL Female northern
ssa21	30100001	LOC106582087	100	0	0.140278	XPnSL Female northern
ssa22	2500001	rbm12	100	0	0.419858	XPnSL Female northern
ssa22	2500001	cpne1	100	0	0.419858	XPnSL Female northern
ssa22	2500001	fer1l4	100	0	0.419858	XPnSL Female northern
ssa22	3100001	gdf5	100	0	0.575075	XPnSL Female northern
ssa22	3200001	LOC106582648	100	0	0.510978	XPnSL Female northern
ssa22	3200001	sdc4	100	0	0.510978	XPnSL Female northern
ssa22	3500001	LOC106582652	100	0	0.550835	XPnSL Female northern
ssa23	14600001	LOC106584188	100	0	0.373333	XPnSL Female northern
ssa23	14600001	LOC106584187	100	0	0.373333	XPnSL Female northern
ssa23	14600001	lrrc41	100	0	0.373333	XPnSL Female northern
ssa23	29200001	LOC106584364	100	0	0.345768	XPnSL Female northern
ssa23	29200001	zgc:101100	100	0	0.345768	XPnSL Female northern
ssa23	29200001	LOC106584366	100	0	0.345768	XPnSL Female northern
ssa23	29200001	LOC106584367	100	0	0.345768	XPnSL Female northern
ssa24	26500001	ptgs1	100	0	0.335802	XPnSL Female northern
ssa24	26500001	LOC106585416	100	0	0.335802	XPnSL Female northern
ssa24	26500001	LOC106585415	100	0	0.335802	XPnSL Female northern
ssa25	10100001	LOC106586140	100	0	0.565015	XPnSL Female northern
ssa25	10100001	LOC106586141	100	0	0.565015	XPnSL Female northern
ssa25	10100001	glsb	100	0	0.565015	XPnSL Female northern
ssa25	27300001	LOC106586473	100	0	0.309304	XPnSL Female northern
ssa25	27300001	il-1rl	100	0	0.309304	XPnSL Female northern
ssa25	28000001	lrch1	100	0	0.466418	XPnSL Female northern
ssa25	28000001	rubcnl	100	0	0.466418	XPnSL Female northern
ssa25	28000001	LOC106586499	100	0	0.466418	XPnSL Female northern
ssa25	28000001	LOC106586501	100	0	0.466418	XPnSL Female northern
ssa25	29800001	LOC106586540	100	0	0.240437	XPnSL Female northern
ssa26	9300001	LOC106587102	100	0	0.362876	XPnSL Female northern
ssa26	9300001	acp2	100	0	0.362876	XPnSL Female northern
ssa26	9300001	LOC106587104	100	0	0.362876	XPnSL Female northern
ssa26	15700001	LOC106587256	100	0	0.366559	XPnSL Female northern
ssa26	15700001	slc22a31	100	0	0.366559	XPnSL Female northern
ssa26	17100001	LOC106587232	100	0	0.478899	XPnSL Female northern
ssa26	17100001	LOC106587231	100	0	0.478899	XPnSL Female northern
ssa26	17200001	LOC106587230	100	0	0.427435	XPnSL Female northern
ssa27	500001	s100s	100	0	0.42203	XPnSL Female northern
ssa27	500001	pbxip1a	100	0	0.42203	XPnSL Female northern
ssa27	32100001	LOC106588976	100	0	0.389368	XPnSL Female northern
ssa28	8000001	LOC106589408	100	0	0.368564	XPnSL Female northern
ssa28	8000001	LOC106589409	100	0	0.368564	XPnSL Female northern
ssa28	8000001	LOC106589410	100	0	0.368564	XPnSL Female northern
ssa28	8100001	LOC106589411	100	0	0.370258	XPnSL Female northern
ssa28	8100001	LOC106589412	100	0	0.370258	XPnSL Female northern
ssa28	12800001	LOC106589506	100	0	0.436	XPnSL Female northern
ssa28	12800001	wu:fj29h11	100	0	0.436	XPnSL Female northern
ssa28	12800001	sult2st2	100	0	0.436	XPnSL Female northern
ssa20	78100001	LOC106581476	100	0.000543478	0.117935	XPnSL Female northern
ssa20	78100001	LOC106581479	100	0.000543478	0.117935	XPnSL Female northern
ssa20	78100001	LOC106581487	100	0.000543478	0.117935	XPnSL Female northern
ssa20	78100001	LOC106581488	100	0.000543478	0.117935	XPnSL Female northern
ssa20	78100001	LOC106581486	100	0.000543478	0.117935	XPnSL Female northern
ssa20	78100001	LOC106581485	100	0.000543478	0.117935	XPnSL Female northern
ssa26	11700001	LOC106587169	100	0.000693963	0.312977	XPnSL Female northern
ssa26	11700001	LOC106587168	100	0.000693963	0.312977	XPnSL Female northern
ssa26	11700001	LOC106587176	100	0.000693963	0.312977	XPnSL Female northern
ssa18	12600001	opn4	100	0.000862069	0.171552	XPnSL Female northern
ssa18	12600001	LOC106576704	100	0.000862069	0.171552	XPnSL Female northern
ssa20	76900001	LOC106581439	100	0.000869565	0.233913	XPnSL Female northern
ssa20	76900001	LOC106581445	100	0.000869565	0.233913	XPnSL Female northern
ssa03	81500001	LOC106601791	100	0.000914077	0.213894	XPnSL Female northern
ssa03	81500001	LOC106601792	100	0.000914077	0.213894	XPnSL Female northern
ssa03	81500001	LOC106601793	100	0.000914077	0.213894	XPnSL Female northern
ssa23	13400001	LOC100136418	100	0.000968992	0.299419	XPnSL Female northern
ssa23	13400001	LOC106584197	100	0.000968992	0.299419	XPnSL Female northern
ssa19	72400001	lrrc30	100	0.000990099	0.344554	XPnSL Female northern
ssa19	72400001	LOC106579654	100	0.000990099	0.344554	XPnSL Female northern
ssa22	2400001	rbm39	100	0.00101112	0.275025	XPnSL Female northern
ssa22	2400001	si:ch211-15p9.2	100	0.00101112	0.275025	XPnSL Female northern
ssa22	2400001	nfs1	100	0.00101112	0.275025	XPnSL Female northern
ssa03	52500001	LOC106600951	100	0.00106157	0.139066	XPnSL Female northern
ssa03	52500001	LOC106600952	100	0.00106157	0.139066	XPnSL Female northern
ssa03	52500001	LOC106600955	100	0.00106157	0.139066	XPnSL Female northern
ssa03	52500001	LOC106600954	100	0.00106157	0.139066	XPnSL Female northern
ssa03	52500001	LOC106600950	100	0.00106157	0.139066	XPnSL Female northern
ssa01	130100001	ftsj1	100	0.0010627	0.282678	XPnSL Female northern
ssa01	130100001	LOC106566148	100	0.0010627	0.282678	XPnSL Female northern
ssa01	130100001	LOC106566140	100	0.0010627	0.282678	XPnSL Female northern
ssa01	130100001	LOC106566461	100	0.0010627	0.282678	XPnSL Female northern
ssa01	130100001	LOC100194645	100	0.0010627	0.282678	XPnSL Female northern
ssa01	130100001	LOC106566453	100	0.0010627	0.282678	XPnSL Female northern
ssa04	36200001	LOC106603108	100	0.00106724	0.307364	XPnSL Female northern
ssa04	36200001	LOC106603107	100	0.00106724	0.307364	XPnSL Female northern
ssa28	24800001	agpat4	100	0.00124224	0.197516	XPnSL Female northern
ssa28	24800001	LOC106589750	100	0.00124224	0.197516	XPnSL Female northern
ssa22	61300001	LOC106583827	100	0.00130208	0.128906	XPnSL Female northern
ssa22	61300001	pdrg1	100	0.00130208	0.128906	XPnSL Female northern
ssa20	18400001	sh3glb2a	100	0.00139276	0.399721	XPnSL Female northern
ssa20	18400001	LOC106579975	100	0.00139276	0.399721	XPnSL Female northern
ssa20	18400001	LOC106579974	100	0.00139276	0.399721	XPnSL Female northern
ssa20	18400001	fam102aa	100	0.00139276	0.399721	XPnSL Female northern
ssa09	88200001	LOC106612279	100	0.00155219	0.11137	XPnSL Female northern
ssa09	88200001	LOC106612278	100	0.00155219	0.11137	XPnSL Female northern
ssa09	88200001	LOC106612277	100	0.00155219	0.11137	XPnSL Female northern
ssa06	13600001	LOC106606549	100	0.00203666	0.288187	XPnSL Female northern
ssa06	13600001	LOC106606551	100	0.00203666	0.288187	XPnSL Female northern
ssa09	75100001	sorbs2b	100	0.00224467	0.4422	XPnSL Female northern
ssa09	75100001	fam149a	100	0.00224467	0.4422	XPnSL Female northern
ssa04	2200001	LOC106602242	100	0.00235156	0.118166	XPnSL Female northern
ssa04	2200001	LOC106602241	100	0.00235156	0.118166	XPnSL Female northern
ssa01	81900001	galt2	100	0.00260756	0.325945	XPnSL Female northern
ssa01	81900001	LOC106610742	100	0.00260756	0.325945	XPnSL Female northern
ssa01	81900001	LOC106610750	100	0.00260756	0.325945	XPnSL Female northern
ssa01	81900001	LOC106610766	100	0.00260756	0.325945	XPnSL Female northern
ssa02	11400001	LOC106577028	100	0.00262927	0.213848	XPnSL Female northern
ssa02	11400001	LOC106577040	100	0.00262927	0.213848	XPnSL Female northern
ssa02	11400001	LOC106577032	100	0.00262927	0.213848	XPnSL Female northern
ssa02	11400001	LOC106577047	100	0.00262927	0.213848	XPnSL Female northern
ssa01	156500001	LOC106572564	100	0.00265487	0.216814	XPnSL Female northern
ssa01	156500001	LOC106572571	100	0.00265487	0.216814	XPnSL Female northern
ssa27	21700001	irx1b	100	0.00277521	0.19519	XPnSL Female northern
ssa10	46900001	LOC106560555	100	0.00330033	0.30363	XPnSL Female northern
ssa10	46900001	LOC106560556	100	0.00330033	0.30363	XPnSL Female northern
ssa10	46900001	LOC106560557	100	0.00330033	0.30363	XPnSL Female northern
ssa17	45200001	LOC106576341	100	0.00331345	0.167661	XPnSL Female northern
ssa17	45200001	LOC106576307	100	0.00331345	0.167661	XPnSL Female northern
ssa17	45200001	LOC106576305	100	0.00331345	0.167661	XPnSL Female northern
ssa17	45200001	LOC106576308	100	0.00331345	0.167661	XPnSL Female northern
ssa01	108200001	LOC106561082	100	0.00399202	0.113772	XPnSL Female northern
ssa28	24700001	thbs2	100	0.0044287	0.199291	XPnSL Female northern
ssa02	70300001	LOC106595056	100	0.00466695	0.126432	XPnSL Female northern
ssa09	75200001	LOC106612026	100	0.00537634	0.341935	XPnSL Female northern
ssa18	57700001	LOC106577820	100	0.00623701	0.174636	XPnSL Female northern
ssa18	57700001	LOC106577823	100	0.00623701	0.174636	XPnSL Female northern
ssa16	53900001	nmur1a	100	0.0062422	0.298377	XPnSL Female northern
ssa01	73200001	LOC106609226	100	0.00682335	0.232752	XPnSL Female northern
ssa01	73200001	LOC106609215	100	0.00682335	0.232752	XPnSL Female northern
ssa09	136100001	LOC106613311	100	0.00785498	0.128701	XPnSL Female northern
ssa09	136100001	bud23	100	0.00785498	0.128701	XPnSL Female northern
ssa03	43000001	LOC106600588	100	0.00866426	0.182671	XPnSL Female northern
ssa03	43000001	yeats2	100	0.00866426	0.182671	XPnSL Female northern
ssa07	40900001	LOC106609345	100	0.00870322	0.172324	XPnSL Female northern
ssa07	40900001	LOC106609343	100	0.00870322	0.172324	XPnSL Female northern
ssa07	40900001	LOC106609375	100	0.00870322	0.172324	XPnSL Female northern
ssa07	40900001	LOC106609347	100	0.00870322	0.172324	XPnSL Female northern
ssa07	40900001	LOC106609346	100	0.00870322	0.172324	XPnSL Female northern
ssa07	40900001	LOC106609334	100	0.00870322	0.172324	XPnSL Female northern
ssa24	16700001	LOC106584971	100	0.00899101	0.277722	XPnSL Female northern
ssa24	16700001	LOC106585249	100	0.00899101	0.277722	XPnSL Female northern
ssa24	16700001	LOC106585250	100	0.00899101	0.277722	XPnSL Female northern
ssa01	104600001	LOC106560407	100	0.00921376	0.154177	XPnSL Female northern
ssa01	104600001	LOC106560491	100	0.00921376	0.154177	XPnSL Female northern
ssa01	104600001	znf638	100	0.00921376	0.154177	XPnSL Female northern
ssa23	1800001	LOC106583894	100	0.0113493	0.393443	XPnSL Female northern
ssa16	65000001	LOC106574268	100	0.0121528	0.477431	XPnSL Female northern
ssa25	43800001	LOC106586808	100	0.0126422	0.508217	XPnSL Female northern
ssa10	108600001	LOC106561694	100	0.0161702	0.197447	XPnSL Female northern
ssa10	108600001	LOC106561684	100	0.0161702	0.197447	XPnSL Female northern
ssa10	108600001	LOC106561683	100	0.0161702	0.197447	XPnSL Female northern
ssa09	109300001	LOC106612770	100	0.0171004	0.204461	XPnSL Female northern
ssa09	109300001	LOC106612769	100	0.0171004	0.204461	XPnSL Female northern
ssa09	109300001	LOC106612925	100	0.0171004	0.204461	XPnSL Female northern
ssa09	109300001	LOC106612766	100	0.0171004	0.204461	XPnSL Female northern
ssa09	109300001	LOC106612764	100	0.0171004	0.204461	XPnSL Female northern
ssa17	15700001	LOC106575441	100	0.018543	0.125166	XPnSL Female northern
ssa17	15700001	LOC106575442	100	0.018543	0.125166	XPnSL Female northern
ssa23	8200001	LOC106584023	100	0.0230967	0.207015	XPnSL Female northern
ssa23	8200001	LOC106584025	100	0.0230967	0.207015	XPnSL Female northern
ssa10	114800001	kif23	100	0.0254296	0.12646	XPnSL Female northern
ssa10	114800001	LOC106561842	100	0.0254296	0.12646	XPnSL Female northern
ssa10	114800001	LOC106561844	100	0.0254296	0.12646	XPnSL Female northern
ssa10	114800001	kbtbd4	100	0.0254296	0.12646	XPnSL Female northern
ssa10	114800001	slc24a1	100	0.0254296	0.12646	XPnSL Female northern
ssa03	3800001	LOC106596771	100	0.0263294	0.147135	XPnSL Female northern
ssa15	56400001	LOC106571845	100	0.0318119	0.316736	XPnSL Female northern
ssa14	22800001	LOC106569085	100	0.0362637	0.404396	XPnSL Female northern
ssa01	149300001	nrg1	100	0.0615942	0.369565	XPnSL Female northern
ssa04	76400001	LOC106603951	1	0.101342	0.0355705	XPnSL Female northern
ssa15	102700001	LOC106572978	1	0.107345	0.103236	XPnSL Female northern
ssa15	102700001	ube2t	1	0.107345	0.103236	XPnSL Female northern
ssa15	102700001	etv7	1	0.107345	0.103236	XPnSL Female northern
ssa15	102700001	LOC106572979	1	0.107345	0.103236	XPnSL Female northern
ssa15	102700001	LOC106572980	1	0.107345	0.103236	XPnSL Female northern
ssa13	107600001	LOC106568614	1	0.108737	0.0125707	XPnSL Female northern
ssa13	107600001	epha5	1	0.108737	0.0125707	XPnSL Female northern
ssa15	1800001	hmgcr	1	0.1165	0.00421719	XPnSL Female northern
ssa15	1800001	LOC106570830	1	0.1165	0.00421719	XPnSL Female northern
ssa15	1800001	LOC106570831	1	0.1165	0.00421719	XPnSL Female northern
ssa27	27400001	LOC106588840	1	0.119306	0.0195228	XPnSL Female northern
ssa27	27400001	LOC106588841	1	0.119306	0.0195228	XPnSL Female northern
ssa02	70100001	LOC106594941	1	0.120635	0.0101587	XPnSL Female northern
ssa02	70100001	LOC106594742	1	0.120635	0.0101587	XPnSL Female northern
ssa02	70100001	LOC106595012	1	0.120635	0.0101587	XPnSL Female northern
ssa02	70100001	LOC106595016	1	0.120635	0.0101587	XPnSL Female northern
ssa02	70100001	LOC106595005	1	0.120635	0.0101587	XPnSL Female northern
ssa02	70100001	LOC106594755	1	0.120635	0.0101587	XPnSL Female northern
ssa02	70100001	LOC106594932	1	0.120635	0.0101587	XPnSL Female northern
ssa02	70100001	LOC106594966	1	0.120635	0.0101587	XPnSL Female northern
ssa02	70200001	LOC106594978	1	0.121224	0.00941546	XPnSL Female northern
ssa02	70200001	LOC106594764	1	0.121224	0.00941546	XPnSL Female northern
ssa05	10200001	LOC106604266	1	0.121649	0.00274914	XPnSL Female northern
ssa28	26100001	LOC106589780	1	0.139272	0.0138018	XPnSL Female northern
ssa28	26100001	LOC106589782	1	0.139272	0.0138018	XPnSL Female northern
ssa28	26100001	LOC106589781	1	0.139272	0.0138018	XPnSL Female northern
ssa15	300001	LOC106570803	1	0.148036	0.0126888	XPnSL Female northern
ssa15	300001	LOC106570802	1	0.148036	0.0126888	XPnSL Female northern
ssa15	300001	LOC106570805	1	0.148036	0.0126888	XPnSL Female northern
ssa26	44100001	vps13c	1	0.155556	0.0267974	XPnSL Female northern
ssa20	77300001	LOC106581450	1	0.164179	0.0359566	XPnSL Female northern
ssa20	77300001	LOC106581449	1	0.164179	0.0359566	XPnSL Female northern
ssa02	63800001	LOC106592679	100	0.164948	0.378007	XPnSL Female northern
ssa12	20300001	LOC106564672	1	0.172192	0.0257827	XPnSL Female northern
ssa12	20300001	LOC106564719	1	0.172192	0.0257827	XPnSL Female northern
ssa12	20300001	LOC106564671	1	0.172192	0.0257827	XPnSL Female northern
ssa03	36400001	LOC106600184	1	0.172734	0.0580945	XPnSL Female northern
ssa03	36400001	LOC106600181	1	0.172734	0.0580945	XPnSL Female northern
ssa03	36400001	sugt1	1	0.172734	0.0580945	XPnSL Female northern
ssa03	36400001	LOC106600169	1	0.172734	0.0580945	XPnSL Female northern
ssa03	36400001	ednrba	1	0.172734	0.0580945	XPnSL Female northern
ssa06	37900001	LOC106607288	1	0.179795	0	XPnSL Female northern
ssa06	37900001	LOC106607289	1	0.179795	0	XPnSL Female northern
ssa08	21300001	LOC106610449	1	0.180229	0.00054615	XPnSL Female northern
ssa11	84800001	LOC106563789	1	0.180385	0.0367776	XPnSL Female northern
ssa11	84400001	LOC106563777	1	0.18247	0	XPnSL Female northern
ssa13	103300001	dcc	1	0.184141	0.0449339	XPnSL Female northern
ssa13	103300001	LOC106568545	1	0.184141	0.0449339	XPnSL Female northern
ssa09	4000001	styx	1	0.190875	0.000931099	XPnSL Female northern
ssa09	4000001	gnpnat1	1	0.190875	0.000931099	XPnSL Female northern
ssa12	44700001	LOC106565167	1	0.191043	0	XPnSL Female northern
ssa12	44700001	LOC106565164	1	0.191043	0	XPnSL Female northern
ssa12	44700001	LOC106565163	1	0.191043	0	XPnSL Female northern
ssa12	44700001	LOC106565162	1	0.191043	0	XPnSL Female northern
ssa12	44700001	LOC106565161	1	0.191043	0	XPnSL Female northern
ssa04	1700001	LOC106602157	1	0.198134	0.0028715	XPnSL Female northern
ssa04	1700001	LOC106602158	1	0.198134	0.0028715	XPnSL Female northern
ssa04	1700001	LOC106602160	1	0.198134	0.0028715	XPnSL Female northern
ssa03	83600001	LOC106601851	1	0.216054	0	XPnSL Female northern
ssa03	83600001	LOC106601854	1	0.216054	0	XPnSL Female northern
ssa03	83600001	LOC106601855	1	0.216054	0	XPnSL Female northern
ssa15	14300001	ptk2b	1	0.217949	0.000610501	XPnSL Female northern
ssa08	21400001	LOC106610432	1	0.234177	0.0122061	XPnSL Female northern
ssa08	21400001	LOC106610431	1	0.234177	0.0122061	XPnSL Female northern
ssa08	21400001	LOC106610433	1	0.234177	0.0122061	XPnSL Female northern
ssa08	21400001	LOC106610450	1	0.234177	0.0122061	XPnSL Female northern
ssa06	38000001	LOC106607286	1	0.238776	0.00102041	XPnSL Female northern
ssa06	38000001	LOC106607285	1	0.238776	0.00102041	XPnSL Female northern
ssa06	38000001	LOC106607232	1	0.238776	0.00102041	XPnSL Female northern
ssa06	38000001	LOC106607284	1	0.238776	0.00102041	XPnSL Female northern
ssa06	38000001	LOC106607282	1	0.238776	0.00102041	XPnSL Female northern
ssa03	23000001	LOC106599379	1	0.245559	0	XPnSL Female northern
ssa03	23000001	LOC100217346	1	0.245559	0	XPnSL Female northern
ssa09	41200001	dnah14	1	0.247943	0.0274273	XPnSL Female northern
ssa09	41200001	slc5a6b	1	0.247943	0.0274273	XPnSL Female northern
ssa09	41200001	LOC106611350	1	0.247943	0.0274273	XPnSL Female northern
ssa09	41200001	tp53i3	1	0.247943	0.0274273	XPnSL Female northern
ssa09	41200001	dnajc5gb	1	0.247943	0.0274273	XPnSL Female northern
ssa04	20400001	LOC106602775	1	0.249218	0.0114703	XPnSL Female northern
ssa04	20400001	LOC106602774	1	0.249218	0.0114703	XPnSL Female northern
ssa04	20400001	LOC106602776	1	0.249218	0.0114703	XPnSL Female northern
ssa04	20400001	LOC106602773	1	0.249218	0.0114703	XPnSL Female northern
ssa06	72000001	rs29	1	0.251788	0.00153218	XPnSL Female northern
ssa06	72000001	LOC100195434	1	0.251788	0.00153218	XPnSL Female northern
ssa06	72000001	LOC106608106	1	0.251788	0.00153218	XPnSL Female northern
ssa06	72000001	LOC106608105	1	0.251788	0.00153218	XPnSL Female northern
ssa20	22800001	dock5	1	0.252481	0	XPnSL Female northern
ssa20	22800001	nefl	1	0.252481	0	XPnSL Female northern
ssa04	77000001	LOC106603956	1	0.25445	0.00314136	XPnSL Female northern
ssa04	77000001	LOC106603955	1	0.25445	0.00314136	XPnSL Female northern
ssa14	83600001	LOC106570584	1	0.25539	0.000829187	XPnSL Female northern
ssa14	83600001	il6	1	0.25539	0.000829187	XPnSL Female northern
ssa14	83600001	LOC106570580	1	0.25539	0.000829187	XPnSL Female northern
ssa11	86500001	nbeaa	1	0.271658	0.0213904	XPnSL Female northern
ssa11	86500001	LOC106563838	1	0.271658	0.0213904	XPnSL Female northern
ssa11	86500001	LOC106563836	1	0.271658	0.0213904	XPnSL Female northern
ssa14	79700001	ankrd12	1	0.272558	0.00373367	XPnSL Female northern
ssa06	8300001	LOC106606418	1	0.27438	0.00413223	XPnSL Female northern
ssa21	42300001	adcy5	1	0.276382	0	XPnSL Female northern
ssa21	42300001	hacd2	1	0.276382	0	XPnSL Female northern
ssa21	42300001	LOC106582306	1	0.276382	0	XPnSL Female northern
ssa28	22500001	msh6	1	0.279894	0.0141718	XPnSL Female northern
ssa28	22500001	fbxo11	1	0.279894	0.0141718	XPnSL Female northern
ssa13	91100001	LOC106568278	1	0.283019	0	XPnSL Female northern
ssa13	91100001	LOC106568279	1	0.283019	0	XPnSL Female northern
ssa20	39400001	prxl2c	1	0.292054	0	XPnSL Female northern
ssa20	39400001	LOC106580610	1	0.292054	0	XPnSL Female northern
ssa20	39400001	LOC106580612	1	0.292054	0	XPnSL Female northern
ssa20	39400001	znf367	1	0.292054	0	XPnSL Female northern
ssa20	39400001	slc35d2	1	0.292054	0	XPnSL Female northern
ssa22	55500001	LOC106583731	1	0.292166	0	XPnSL Female northern
ssa20	77200001	lekr1	1	0.297891	0	XPnSL Female northern
ssa20	77200001	tiparp	1	0.297891	0	XPnSL Female northern
ssa11	10000001	LOC106561969	1	0.305408	0	XPnSL Female northern
ssa11	10000001	LOC106561971	1	0.305408	0	XPnSL Female northern
ssa28	17300001	sdk2b	1	0.306202	0	XPnSL Female northern
ssa10	97500001	LOC106561378	1	0.309724	0.00240096	XPnSL Female northern
ssa10	97500001	LOC106561379	1	0.309724	0.00240096	XPnSL Female northern
ssa10	97500001	LOC106561377	1	0.309724	0.00240096	XPnSL Female northern
ssa10	25800001	LOC106613910	1	0.313388	0.00448766	XPnSL Female northern
ssa21	42400001	LOC106582346	1	0.313631	0.00361882	XPnSL Female northern
ssa21	42400001	LOC106582344	1	0.313631	0.00361882	XPnSL Female northern
ssa24	40600001	LOC106585870	1	0.314033	0.0107949	XPnSL Female northern
ssa24	40600001	LOC106585871	1	0.314033	0.0107949	XPnSL Female northern
ssa16	47400001	LOC106574041	1	0.31643	0	XPnSL Female northern
ssa16	47400001	LOC106574043	1	0.31643	0	XPnSL Female northern
ssa01	92100001	LOC106612792	1	0.317143	0.0209524	XPnSL Female northern
ssa01	92100001	LOC106612695	1	0.317143	0.0209524	XPnSL Female northern
ssa11	67000001	LOC106563268	1	0.318792	0	XPnSL Female northern
ssa12	19800001	rssa	1	0.321472	0	XPnSL Female northern
ssa12	19800001	LOC106564683	1	0.321472	0	XPnSL Female northern
ssa12	19800001	LOC106564682	1	0.321472	0	XPnSL Female northern
ssa12	19800001	LOC106564681	1	0.321472	0	XPnSL Female northern
ssa16	48000001	zfyve9b	1	0.323245	0	XPnSL Female northern
ssa16	48000001	btf3l4	1	0.323245	0	XPnSL Female northern
ssa16	48000001	ptgfr	1	0.323245	0	XPnSL Female northern
ssa13	97900001	LOC106568458	1	0.323272	0.00876339	XPnSL Female northern
ssa13	81900001	LOC106567772	1	0.324723	0	XPnSL Female northern
ssa13	81900001	rn128	1	0.324723	0	XPnSL Female northern
ssa13	81900001	rn133	1	0.324723	0	XPnSL Female northern
ssa13	81900001	npas2	1	0.324723	0	XPnSL Female northern
ssa06	61700001	LOC106607874	1	0.325856	0.00118064	XPnSL Female northern
ssa06	61700001	LOC106607875	1	0.325856	0.00118064	XPnSL Female northern
ssa06	61700001	LOC106607876	1	0.325856	0.00118064	XPnSL Female northern
ssa23	8500001	LOC106584026	1	0.33877	0	XPnSL Female northern
ssa01	114200001	LOC106562204	1	0.339459	0	XPnSL Female northern
ssa01	114200001	srek1ip1	1	0.339459	0	XPnSL Female northern
ssa01	114200001	cwc27	1	0.339459	0	XPnSL Female northern
ssa24	38200001	stpg2	1	0.340776	0.00587544	XPnSL Female northern
ssa02	22900001	LOC106581161	1	0.341975	0.00493827	XPnSL Female northern
ssa02	22900001	LOC106581155	1	0.341975	0.00493827	XPnSL Female northern
ssa20	43300001	rnf169	1	0.34555	0	XPnSL Female northern
ssa20	43300001	lipt2	1	0.34555	0	XPnSL Female northern
ssa20	43300001	gdpd1	1	0.34555	0	XPnSL Female northern
ssa20	43300001	LOC106580702	1	0.34555	0	XPnSL Female northern
ssa04	32300001	rs14	1	0.350474	0	XPnSL Female northern
ssa04	32300001	LOC106602929	1	0.350474	0	XPnSL Female northern
ssa04	32300001	LOC106602931	1	0.350474	0	XPnSL Female northern
ssa04	32300001	LOC106602932	1	0.350474	0	XPnSL Female northern
ssa04	32300001	LOC106602933	1	0.350474	0	XPnSL Female northern
ssa12	52000001	LOC106565395	1	0.351425	0.0542741	XPnSL Female northern
ssa28	13100001	LOC106589512	1	0.355606	0	XPnSL Female northern
ssa28	13100001	spag9b	1	0.355606	0	XPnSL Female northern
ssa10	66300001	LOC106561080	1	0.356397	0	XPnSL Female northern
ssa10	66300001	LOC106561079	1	0.356397	0	XPnSL Female northern
ssa10	66300001	LOC106561078	1	0.356397	0	XPnSL Female northern
ssa10	66300001	LOC106561059	1	0.356397	0	XPnSL Female northern
ssa10	66300001	LOC106561057	1	0.356397	0	XPnSL Female northern
ssa08	9100001	LOC106610067	1	0.365206	0	XPnSL Female northern
ssa08	9100001	LOC106610074	1	0.365206	0	XPnSL Female northern
ssa08	9100001	LOC106610123	1	0.365206	0	XPnSL Female northern
ssa11	2900001	LOC100196496	1	0.372981	0	XPnSL Female northern
ssa09	24700001	rtn1a	1	0.37369	0	XPnSL Female northern
ssa09	24700001	lrrc9	1	0.37369	0	XPnSL Female northern
ssa10	85200001	LOC106561202	1	0.376682	0	XPnSL Female northern
ssa11	84900001	LOC106563790	1	0.380223	0	XPnSL Female northern
ssa11	84900001	nsrp1	1	0.380223	0	XPnSL Female northern
ssa11	84900001	LOC106563791	1	0.380223	0	XPnSL Female northern
ssa17	33500001	gramd4a	1	0.382979	0	XPnSL Female northern
ssa17	33500001	celsr1a	1	0.382979	0	XPnSL Female northern
ssa17	37200001	LOC106576073	1	0.383929	0	XPnSL Female northern
ssa09	25100001	prkcha	1	0.397129	0	XPnSL Female northern
ssa09	25100001	LOC106610969	1	0.397129	0	XPnSL Female northern
ssa13	47400001	rnf43	1	0.399289	0	XPnSL Female northern
ssa10	56400001	si:ch211-236l14.4	1	0.399776	0	XPnSL Female northern
ssa13	45800001	LOC106567379	1	0.404472	0.00406504	XPnSL Female northern
ssa10	53500001	LOC106560730	1	0.4064	0.1392	XPnSL Female northern
ssa08	21500001	LOC106610413	1	0.41129	0	XPnSL Female northern
ssa08	21500001	LOC106610451	1	0.41129	0	XPnSL Female northern
ssa08	21500001	LOC106610414	1	0.41129	0	XPnSL Female northern
ssa08	21500001	LOC106610415	1	0.41129	0	XPnSL Female northern
ssa08	21500001	LOC106610434	1	0.41129	0	XPnSL Female northern
ssa08	21500001	LOC106610435	1	0.41129	0	XPnSL Female northern
ssa28	28300001	LOC106589828	1	0.416667	0	XPnSL Female northern
ssa28	28300001	LOC100194859	1	0.416667	0	XPnSL Female northern
ssa28	28300001	LOC106589829	1	0.416667	0	XPnSL Female northern
ssa28	28300001	LOC106589830	1	0.416667	0	XPnSL Female northern
ssa28	28300001	LOC106589831	1	0.416667	0	XPnSL Female northern
ssa10	53800001	si:ch211-272n13.3	1	0.417077	0	XPnSL Female northern
ssa10	53800001	tsg101a	1	0.417077	0	XPnSL Female northern
ssa03	66500001	LOC106601266	1	0.419632	0.00122699	XPnSL Female northern
ssa03	66500001	LOC106601270	1	0.419632	0.00122699	XPnSL Female northern
ssa03	66500001	LOC106601267	1	0.419632	0.00122699	XPnSL Female northern
ssa21	20100001	LOC100286503	1	0.420159	0	XPnSL Female northern
ssa18	63500001	LOC106578026	1	0.423411	0	XPnSL Female northern
ssa18	63500001	LOC106578035	1	0.423411	0	XPnSL Female northern
ssa18	63500001	LOC106578034	1	0.423411	0	XPnSL Female northern
ssa20	14900001	mfsd3	1	0.426136	0	XPnSL Female northern
ssa20	14900001	anxa1	1	0.426136	0	XPnSL Female northern
ssa20	14900001	LOC106580229	1	0.426136	0	XPnSL Female northern
ssa20	14900001	si:dkey-96l17.6	1	0.426136	0	XPnSL Female northern
ssa11	4000001	zgc:85722	1	0.430152	0	XPnSL Female northern
ssa11	4000001	syt14a	1	0.430152	0	XPnSL Female northern
ssa19	6600001	ccdc186	1	0.432314	0.00291121	XPnSL Female northern
ssa20	17300001	LOC106580003	1	0.433692	0	XPnSL Female northern
ssa20	17300001	LOC106580007	1	0.433692	0	XPnSL Female northern
ssa20	17300001	LOC106580012	1	0.433692	0	XPnSL Female northern
ssa20	17300001	LOC106579993	1	0.433692	0	XPnSL Female northern
ssa10	97400001	fam180a	1	0.436314	0	XPnSL Female northern
ssa10	97400001	LOC106561380	1	0.436314	0	XPnSL Female northern
ssa09	1200001	LOC106610595	1	0.439224	0	XPnSL Female northern
ssa13	47100001	mtmr4	1	0.439266	0	XPnSL Female northern
ssa01	148200001	marchf3	1	0.443312	0	XPnSL Female northern
ssa01	148200001	lmnb1	1	0.443312	0	XPnSL Female northern
ssa01	148200001	LOC106571668	1	0.443312	0	XPnSL Female northern
ssa01	148200001	phax	1	0.443312	0	XPnSL Female northern
ssa01	148200001	aldh7a1	1	0.443312	0	XPnSL Female northern
ssa13	46200001	LOC106567384	1	0.445428	0	XPnSL Female northern
ssa16	47800001	LOC106574030	1	0.450323	0	XPnSL Female northern
ssa01	115100001	LOC106562632	1	0.450654	0	XPnSL Female northern
ssa01	115100001	LOC106562610	1	0.450654	0	XPnSL Female northern
ssa01	115100001	LOC106562623	1	0.450654	0	XPnSL Female northern
ssa01	115100001	LOC106562596	1	0.450654	0	XPnSL Female northern
ssa01	115100001	LOC106562616	1	0.450654	0	XPnSL Female northern
ssa01	115100001	LOC106562649	1	0.450654	0	XPnSL Female northern
ssa21	3700001	nalcn	1	0.451258	0	XPnSL Female northern
ssa10	54700001	abtb2b	1	0.453152	0	XPnSL Female northern
ssa10	54700001	b4galnt4a	1	0.453152	0	XPnSL Female northern
ssa01	120000001	LOC106564246	1	0.457103	0	XPnSL Female northern
ssa01	120000001	LOC106564257	1	0.457103	0	XPnSL Female northern
ssa01	120000001	LOC106564266	1	0.457103	0	XPnSL Female northern
ssa14	51000001	LOC106569843	1	0.466267	0	XPnSL Female northern
ssa14	51000001	LOC106569845	1	0.466267	0	XPnSL Female northern
ssa14	51000001	LOC100194706	1	0.466267	0	XPnSL Female northern
ssa14	51000001	LOC106569846	1	0.466267	0	XPnSL Female northern
ssa04	38900001	LOC106603208	1	0.46684	0	XPnSL Female northern
ssa04	38900001	LOC106603209	1	0.46684	0	XPnSL Female northern
ssa01	41900001	LOC106603291	1	0.467249	0	XPnSL Female northern
ssa01	41900001	LOC106603322	1	0.467249	0	XPnSL Female northern
ssa01	41900001	LOC106603280	1	0.467249	0	XPnSL Female northern
ssa01	41900001	LOC106603272	1	0.467249	0	XPnSL Female northern
ssa22	28700001	LOC106583215	1	0.468895	0.00185701	XPnSL Female northern
ssa22	28700001	LOC106583214	1	0.468895	0.00185701	XPnSL Female northern
ssa22	28700001	rft1	1	0.468895	0.00185701	XPnSL Female northern
ssa22	28700001	LOC106583211	1	0.468895	0.00185701	XPnSL Female northern
ssa22	28700001	mustn1a	1	0.468895	0.00185701	XPnSL Female northern
ssa22	28700001	ruvbl1	1	0.468895	0.00185701	XPnSL Female northern
ssa22	28700001	eefsec	1	0.468895	0.00185701	XPnSL Female northern
ssa12	80600001	il17rd	1	0.468978	0.00182482	XPnSL Female northern
ssa12	80600001	arhgef3	1	0.468978	0.00182482	XPnSL Female northern
ssa12	49300001	LOC106565338	1	0.473064	0	XPnSL Female northern
ssa12	49300001	ptgis	1	0.473064	0	XPnSL Female northern
ssa12	49300001	LOC106565341	1	0.473064	0	XPnSL Female northern
ssa10	85000001	LOC106561200	1	0.476776	0	XPnSL Female northern
ssa10	85000001	LOC106561221	1	0.476776	0	XPnSL Female northern
ssa10	85000001	LOC106561201	1	0.476776	0	XPnSL Female northern
ssa11	4500001	LOC106561895	1	0.480865	0	XPnSL Female northern
ssa11	4500001	si:ch211-266g18.10	1	0.480865	0	XPnSL Female northern
ssa14	79500001	LOC106570514	1	0.482201	0	XPnSL Female northern
ssa14	79500001	cbx3	1	0.482201	0	XPnSL Female northern
ssa14	79500001	LOC106570515	1	0.482201	0	XPnSL Female northern
ssa10	58800001	hmg20a	1	0.484685	0	XPnSL Female northern
ssa17	3600001	appa	1	0.484702	0	XPnSL Female northern
ssa17	3600001	atp5pf	1	0.484702	0	XPnSL Female northern
ssa17	3600001	jam2a	1	0.484702	0	XPnSL Female northern
ssa06	72100001	LOC106608138	1	0.488995	0	XPnSL Female northern
ssa06	72100001	LOC106608137	1	0.488995	0	XPnSL Female northern
ssa06	72100001	LOC106608136	1	0.488995	0	XPnSL Female northern
ssa06	72100001	LOC106608134	1	0.488995	0	XPnSL Female northern
ssa21	52700001	LOC106582500	1	0.491633	0.0159363	XPnSL Female northern
ssa21	52700001	LOC106582501	1	0.491633	0.0159363	XPnSL Female northern
ssa21	52700001	LOC106582502	1	0.491633	0.0159363	XPnSL Female northern
ssa20	21700001	LOC106579897	1	0.494418	0	XPnSL Female northern
ssa27	10900001	LOC106588366	1	0.494905	0	XPnSL Female northern
ssa27	10900001	LOC106588363	1	0.494905	0	XPnSL Female northern
ssa27	10900001	LOC106588364	1	0.494905	0	XPnSL Female northern
ssa18	18600001	col17a1b	1	0.495437	0	XPnSL Female northern
ssa18	18600001	slka	1	0.495437	0	XPnSL Female northern
ssa18	18600001	sh3pxd2a	1	0.495437	0	XPnSL Female northern
ssa23	18600001	LOC106584145	1	0.496063	0	XPnSL Female northern
ssa13	45500001	LOC106567375	1	0.49726	0	XPnSL Female northern
ssa10	54200001	brsk2a	1	0.498947	0	XPnSL Female northern
ssa01	92300001	LOC106612678	1	0.499174	0	XPnSL Female northern
ssa01	92300001	LOC106611541	1	0.499174	0	XPnSL Female northern
ssa10	63100001	rbpms2a	1	0.5	0	XPnSL Female northern
ssa25	7900001	LOC106586113	1	0.500752	0.0842105	XPnSL Female northern
ssa05	51500001	LOC106605130	1	0.50096	0	XPnSL Female northern
ssa05	51500001	LOC106605131	1	0.50096	0	XPnSL Female northern
ssa05	51500001	gnl2	1	0.50096	0	XPnSL Female northern
ssa26	14900001	LOC106587286	1	0.507277	0	XPnSL Female northern
ssa26	14900001	LOC106587285	1	0.507277	0	XPnSL Female northern
ssa26	14900001	LOC106587284	1	0.507277	0	XPnSL Female northern
ssa26	14900001	LOC106587282	1	0.507277	0	XPnSL Female northern
ssa26	14900001	LOC106587281	1	0.507277	0	XPnSL Female northern
ssa26	14900001	LOC106587279	1	0.507277	0	XPnSL Female northern
ssa26	14900001	LOC106587278	1	0.507277	0	XPnSL Female northern
ssa11	300001	LOC106562017	1	0.508009	0	XPnSL Female northern
ssa16	28000001	plin1	1	0.511521	0	XPnSL Female northern
ssa16	28000001	si:dkeyp-59c12.1	1	0.511521	0	XPnSL Female northern
ssa16	28000001	LOC106573781	1	0.511521	0	XPnSL Female northern
ssa22	2200001	LOC106582633	1	0.515094	0.00188679	XPnSL Female northern
ssa22	2200001	LOC106582634	1	0.515094	0.00188679	XPnSL Female northern
ssa22	2200001	psmf1	1	0.515094	0.00188679	XPnSL Female northern
ssa17	43300001	LOC106576227	1	0.519313	0	XPnSL Female northern
ssa01	92500001	LOC106612663	1	0.519882	0	XPnSL Female northern
ssa01	92500001	LOC106612647	1	0.519882	0	XPnSL Female northern
ssa17	33600001	trmu	1	0.523585	0	XPnSL Female northern
ssa17	33600001	srr	1	0.523585	0	XPnSL Female northern
ssa17	33600001	tprkb	1	0.523585	0	XPnSL Female northern
ssa24	8700001	LOC106585137	1	0.524173	0.00508906	XPnSL Female northern
ssa24	8700001	LOC106585136	1	0.524173	0.00508906	XPnSL Female northern
ssa24	8700001	LOC106584937	1	0.524173	0.00508906	XPnSL Female northern
ssa24	8700001	htra4	1	0.524173	0.00508906	XPnSL Female northern
ssa09	24900001	six6	1	0.526471	0	XPnSL Female northern
ssa09	24900001	LOC106610920	1	0.526471	0	XPnSL Female northern
ssa09	24900001	six1	1	0.526471	0	XPnSL Female northern
ssa09	24900001	six4a	1	0.526471	0	XPnSL Female northern
ssa09	24900001	mnat1	1	0.526471	0	XPnSL Female northern
ssa05	51400001	LOC106605129	1	0.526639	0	XPnSL Female northern
ssa10	62900001	ireb2	1	0.531828	0	XPnSL Female northern
ssa10	62900001	psma4	1	0.531828	0	XPnSL Female northern
ssa10	62900001	oaz2a	1	0.531828	0	XPnSL Female northern
ssa11	4800001	LOC106561900	1	0.533333	0	XPnSL Female northern
ssa10	55500001	spty2d1	1	0.535308	0	XPnSL Female northern
ssa10	55500001	uevld	1	0.535308	0	XPnSL Female northern
ssa10	55500001	si:dkeyp-19e1.3	1	0.535308	0	XPnSL Female northern
ssa27	16400001	LOC106588593	1	0.536822	0	XPnSL Female northern
ssa27	16400001	LOC106588594	1	0.536822	0	XPnSL Female northern
ssa27	16400001	LOC106588592	1	0.536822	0	XPnSL Female northern
ssa27	16400001	LOC106588595	1	0.536822	0	XPnSL Female northern
ssa23	18000001	LOC106584146	1	0.539652	0	XPnSL Female northern
ssa09	107800001	snx19b	1	0.539961	0	XPnSL Female northern
ssa13	47800001	LOC106567401	1	0.540268	0	XPnSL Female northern
ssa11	84200001	akt2	1	0.543192	0	XPnSL Female northern
ssa11	84200001	LOC106563776	1	0.543192	0	XPnSL Female northern
ssa11	84200001	LOC106563768	1	0.543192	0	XPnSL Female northern
ssa11	84200001	LOC106563769	1	0.543192	0	XPnSL Female northern
ssa11	84200001	sumf2	1	0.543192	0	XPnSL Female northern
ssa11	84200001	LOC106563771	1	0.543192	0	XPnSL Female northern
ssa11	84200001	LOC106563772	1	0.543192	0	XPnSL Female northern
ssa13	45600001	LOC106567377	1	0.543438	0	XPnSL Female northern
ssa05	51300001	LOC106605127	1	0.544118	0	XPnSL Female northern
ssa16	27700001	LOC106573506	1	0.556017	0	XPnSL Female northern
ssa16	27700001	gnrhr4	1	0.556017	0	XPnSL Female northern
ssa25	42200001	LOC106586826	1	0.556338	0	XPnSL Female northern
ssa25	42200001	LOC106586824	1	0.556338	0	XPnSL Female northern
ssa06	40700001	hoxb6ab	1	0.557951	0.0296496	XPnSL Female northern
ssa06	40700001	LOC106607486	1	0.557951	0.0296496	XPnSL Female northern
ssa06	40700001	hoxb4ab	1	0.557951	0.0296496	XPnSL Female northern
ssa06	40700001	hoxb2ab	1	0.557951	0.0296496	XPnSL Female northern
ssa06	40700001	hoxb1ab	1	0.557951	0.0296496	XPnSL Female northern
ssa23	17500001	LOC106584155	1	0.558226	0	XPnSL Female northern
ssa23	17500001	LOC106584154	1	0.558226	0	XPnSL Female northern
ssa23	17500001	LOC106584153	1	0.558226	0	XPnSL Female northern
ssa10	62500001	snx33	1	0.559645	0	XPnSL Female northern
ssa11	1400001	zfand3	1	0.559917	0	XPnSL Female northern
ssa27	19900001	LOC106588669	1	0.560651	0	XPnSL Female northern
ssa12	43900001	LOC106565187	1	0.566879	0	XPnSL Female northern
ssa12	43900001	dcaf12	1	0.566879	0	XPnSL Female northern
ssa12	43900001	ubap2a	1	0.566879	0	XPnSL Female northern
ssa01	92600001	LOC106612641	1	0.575071	0	XPnSL Female northern
ssa01	92600001	LOC106612630	1	0.575071	0	XPnSL Female northern
ssa10	55600001	cpt1ab	1	0.575175	0	XPnSL Female northern
ssa14	35800001	LOC106569468	1	0.587826	0	XPnSL Female northern
ssa14	35800001	LOC106569467	1	0.587826	0	XPnSL Female northern
ssa14	35800001	LOC106569466	1	0.587826	0	XPnSL Female northern
ssa03	19200001	LOC106599503	1	0.589916	0	XPnSL Female northern
ssa20	17200001	LOC106579992	1	0.591667	0	XPnSL Female northern
ssa20	17200001	LOC106579997	1	0.591667	0	XPnSL Female northern
ssa05	52900001	LOC106605148	1	0.593482	0	XPnSL Female northern
ssa05	52900001	LOC106605183	1	0.593482	0	XPnSL Female northern
ssa05	52900001	LOC106605152	1	0.593482	0	XPnSL Female northern
ssa05	52900001	LOC106605149	1	0.593482	0	XPnSL Female northern
ssa10	62700001	ptpn9a	1	0.595339	0	XPnSL Female northern
ssa10	62700001	sin3aa	1	0.595339	0	XPnSL Female northern
ssa10	62700001	crabp1a	1	0.595339	0	XPnSL Female northern
ssa16	5300001	LOC106573095	1	0.596626	0	XPnSL Female northern
ssa20	21900001	LOC106579894	1	0.598182	0.00727273	XPnSL Female northern
ssa10	62800001	wdr61	1	0.598628	0	XPnSL Female northern
ssa10	62800001	slc25a44a	1	0.598628	0	XPnSL Female northern
ssa21	38600001	LOC106582289	1	0.599631	0.00369004	XPnSL Female northern
ssa03	19000001	LOC106599517	1	0.612245	0	XPnSL Female northern
ssa03	19000001	LOC106599515	1	0.612245	0	XPnSL Female northern
ssa03	19000001	LOC106599513	1	0.612245	0	XPnSL Female northern
ssa04	19000001	LOC106602668	1	0.615686	0	XPnSL Female northern
ssa20	38600001	LOC106580594	1	0.621138	0	XPnSL Female northern
ssa20	38600001	LOC106580606	1	0.621138	0	XPnSL Female northern
ssa08	21800001	LOC106610453	1	0.62396	0	XPnSL Female northern
ssa08	21800001	LOC106610436	1	0.62396	0	XPnSL Female northern
ssa10	15500001	LOC106613648	1	0.63327	0	XPnSL Female northern
ssa10	15500001	LOC106613995	1	0.63327	0	XPnSL Female northern
ssa10	15500001	ndufs7	1	0.63327	0	XPnSL Female northern
ssa10	15500001	gamt	1	0.63327	0	XPnSL Female northern
ssa10	15500001	LOC106613649	1	0.63327	0	XPnSL Female northern
ssa24	25900001	ccn1l2	1	0.635443	0	XPnSL Female northern
ssa24	25900001	LOC106585436	1	0.635443	0	XPnSL Female northern
ssa24	25900001	fkbp15b	1	0.635443	0	XPnSL Female northern
ssa24	25900001	fgf17	1	0.635443	0	XPnSL Female northern
ssa24	25900001	LOC106585327	1	0.635443	0	XPnSL Female northern
ssa24	25900001	LOC106585434	1	0.635443	0	XPnSL Female northern
ssa27	11000001	LOC106588362	1	0.646043	0	XPnSL Female northern
ssa27	11000001	LOC106588285	1	0.646043	0	XPnSL Female northern
ssa27	11000001	LOC106588358	1	0.646043	0	XPnSL Female northern
ssa10	97300001	LOC106561381	1	0.647368	0	XPnSL Female northern
ssa18	63600001	LOC106578033	1	0.649479	0	XPnSL Female northern
ssa12	49500001	LOC106565498	1	0.661954	0	XPnSL Female northern
ssa12	49500001	LOC106565342	1	0.661954	0	XPnSL Female northern
ssa12	49500001	LOC100196537	1	0.661954	0	XPnSL Female northern
ssa01	148300001	LOC106571245	1	0.671533	0	XPnSL Female northern
ssa01	148300001	ajm1	1	0.671533	0	XPnSL Female northern
ssa10	63200001	ap3b2	1	0.679587	0	XPnSL Female northern
ssa10	56500001	igf2b	1	0.681564	0.00372439	XPnSL Female northern
ssa14	18800001	crem	1	0.695833	0	XPnSL Female northern
ssa14	18800001	LOC106568835	1	0.695833	0	XPnSL Female northern
ssa14	18800001	LOC106568834	1	0.695833	0	XPnSL Female northern
ssa14	18800001	LOC106568833	1	0.695833	0	XPnSL Female northern
ssa24	26000001	LOC106585433	1	0.739766	0	XPnSL Female northern
ssa24	26000001	LOC106585431	1	0.739766	0	XPnSL Female northern
ssa24	26000001	LOC106585432	1	0.739766	0	XPnSL Female northern
ssa24	26000001	LOC106585430	1	0.739766	0	XPnSL Female northern
ssa24	26000001	ehmt1a	1	0.739766	0	XPnSL Female northern
ssa24	26000001	LOC106585428	1	0.739766	0	XPnSL Female northern
ssa10	61900001	LOC106560741	1	0.746318	0	XPnSL Female northern
ssa04	14900001	LOC106602514	1	0.757576	0	XPnSL Female northern
ssa01	120100001	zmat5	1	0.778182	0	XPnSL Female northern
ssa01	120100001	LOC106564295	1	0.778182	0	XPnSL Female northern
ssa14	79800001	hoxa1a	1	0.791908	0	XPnSL Female northern
ssa14	79800001	hoxa2aa	1	0.791908	0	XPnSL Female northern
ssa14	79800001	hoxa3a	1	0.791908	0	XPnSL Female northern
ssa14	79800001	hoxa4a	1	0.791908	0	XPnSL Female northern
ssa14	79800001	hoxa5a	1	0.791908	0	XPnSL Female northern
ssa14	79800001	hoxa7ab	1	0.791908	0	XPnSL Female northern
ssa14	79800001	hoxa9ab	1	0.791908	0	XPnSL Female northern
ssa14	79800001	LOC100194469	1	0.791908	0	XPnSL Female northern
ssa01	115200001	LOC106561151	1	0.809593	0	XPnSL Female northern
ssa01	115200001	LOC106562676	1	0.809593	0	XPnSL Female northern
ssa01	115200001	LOC106562660	1	0.809593	0	XPnSL Female northern
ssa13	46900001	sp30l	1	0.820175	0	XPnSL Female northern
ssa13	46900001	ggnb2	1	0.820175	0	XPnSL Female northern
ssa21	52800001	LOC106582503	1	0.822785	0	XPnSL Female northern
ssa17	3400001	LOC106575119	1	0.827759	0	XPnSL Female northern
ssa13	46000001	LOC106567461	1	0.831683	0	XPnSL Female northern
ssa10	62600001	snupn	1	0.839367	0	XPnSL Female northern
ssa13	46100001	LOC106567382	1	0.84472	0	XPnSL Female northern
ssa13	45700001	LOC106567378	1	0.87844	0	XPnSL Female northern
ssa09	24800001	pcnx4	1	0.883721	0	XPnSL Female northern
ssa09	24800001	dhrs7	1	0.883721	0	XPnSL Female northern
ssa09	24800001	ppm1aa	1	0.883721	0	XPnSL Female northern
ssa02	46800001	LOC106586525	1	0.893671	0	XPnSL Female northern
ssa02	46800001	LOC106587535	1	0.893671	0	XPnSL Female northern
ssa02	46800001	LOC106587549	1	0.893671	0	XPnSL Female northern
ssa02	46800001	LOC106587516	1	0.893671	0	XPnSL Female northern
ssa02	46800001	LOC106587520	1	0.893671	0	XPnSL Female northern
ssa02	46800001	LOC106587513	1	0.893671	0	XPnSL Female northern
ssa02	46800001	LOC106587502	1	0.893671	0	XPnSL Female northern
ssa02	46800001	LOC106587491	1	0.893671	0	XPnSL Female northern
ssa13	47000001	vkorc1l1	1	0.944915	0	XPnSL Female northern
ssa13	47000001	LOC106567395	1	0.944915	0	XPnSL Female northern
ssa13	47000001	LOC106567464	1	0.944915	0	XPnSL Female northern
ssa25	17800001	LOC106586332	1	1	0	XPnSL Female northern
ssa01	15600001	LOC106570387	100	0	0.396396	XPnSL Male southern
ssa01	15600001	LOC106569514	100	0	0.396396	XPnSL Male southern
ssa01	17000001	LOC106572557	100	0	0.608081	XPnSL Male southern
ssa01	17100001	LOC106572824	100	0	0.452352	XPnSL Male southern
ssa01	17100001	zgc:113142	100	0	0.452352	XPnSL Male southern
ssa01	43600001	nrxn3a	100	0	0.202186	XPnSL Male southern
ssa01	43800001	adck1	100	0	0.927602	XPnSL Male southern
ssa01	43900001	slirp	100	0	0.509639	XPnSL Male southern
ssa01	43900001	sptlc2a	100	0	0.509639	XPnSL Male southern
ssa01	44000001	LOC106603015	100	0	0.501938	XPnSL Male southern
ssa01	44100001	LOC106603014	100	0	0.463889	XPnSL Male southern
ssa01	44400001	LOC106603011	100	0	0.539823	XPnSL Male southern
ssa01	44400001	LOC106603001	100	0	0.539823	XPnSL Male southern
ssa01	68400001	LOC106607945	100	0	0.318132	XPnSL Male southern
ssa01	68400001	LOC106607954	100	0	0.318132	XPnSL Male southern
ssa01	133200001	aqp3b	100	0	0.436207	XPnSL Male southern
ssa01	136400001	LOC106568017	100	0	0.334187	XPnSL Male southern
ssa01	137900001	LOC100534606	100	0	0.609883	XPnSL Male southern
ssa01	137900001	ccar2	100	0	0.609883	XPnSL Male southern
ssa01	137900001	LOC106568500	100	0	0.609883	XPnSL Male southern
ssa02	44400001	LOC106588372	100	0	0.635338	XPnSL Male southern
ssa02	44400001	LOC106588572	100	0	0.635338	XPnSL Male southern
ssa02	44400001	LOC106588359	100	0	0.635338	XPnSL Male southern
ssa02	44400001	LOC106588356	100	0	0.635338	XPnSL Male southern
ssa02	44400001	LOC106588327	100	0	0.635338	XPnSL Male southern
ssa02	69800001	LOC106594873	100	0	0.104876	XPnSL Male southern
ssa02	69800001	LOC106594848	100	0	0.104876	XPnSL Male southern
ssa02	69800001	cggbp1	100	0	0.104876	XPnSL Male southern
ssa02	69800001	LOC106594864	100	0	0.104876	XPnSL Male southern
ssa02	69800001	LOC106594902	100	0	0.104876	XPnSL Male southern
ssa02	69800001	LOC106594789	100	0	0.104876	XPnSL Male southern
ssa02	69800001	LOC106594799	100	0	0.104876	XPnSL Male southern
ssa03	21300001	LOC106599426	100	0	0.813285	XPnSL Male southern
ssa03	21300001	ankrd45	100	0	0.813285	XPnSL Male southern
ssa03	21300001	klhl20	100	0	0.813285	XPnSL Male southern
ssa03	21300001	cenpl	100	0	0.813285	XPnSL Male southern
ssa03	21300001	dars2	100	0	0.813285	XPnSL Male southern
ssa03	25200001	LOC106599305	100	0	0.550196	XPnSL Male southern
ssa03	25200001	sc61g	100	0	0.550196	XPnSL Male southern
ssa03	25200001	LOC106599303	100	0	0.550196	XPnSL Male southern
ssa03	50900001	cln3	100	0	0.442718	XPnSL Male southern
ssa03	50900001	LOC106600723	100	0	0.442718	XPnSL Male southern
ssa03	50900001	LOC106600665	100	0	0.442718	XPnSL Male southern
ssa03	56800001	LOC106600851	100	0	0.544144	XPnSL Male southern
ssa03	71400001	LOC106601424	100	0	0.634286	XPnSL Male southern
ssa03	71400001	LOC106601423	100	0	0.634286	XPnSL Male southern
ssa03	71400001	LOC106601413	100	0	0.634286	XPnSL Male southern
ssa03	71400001	recql5	100	0	0.634286	XPnSL Male southern
ssa03	71400001	nupl	100	0	0.634286	XPnSL Male southern
ssa03	71400001	LOC106601418	100	0	0.634286	XPnSL Male southern
ssa04	10800001	galntl6	100	0	0.412017	XPnSL Male southern
ssa04	13200001	zn271	100	0	0.404288	XPnSL Male southern
ssa04	13200001	LOC106602459	100	0	0.404288	XPnSL Male southern
ssa04	13200001	LOC106602447	100	0	0.404288	XPnSL Male southern
ssa04	13200001	LOC106602432	100	0	0.404288	XPnSL Male southern
ssa04	13200001	LOC106602431	100	0	0.404288	XPnSL Male southern
ssa04	13200001	LOC106602413	100	0	0.404288	XPnSL Male southern
ssa04	13300001	zn214	100	0	0.354717	XPnSL Male southern
ssa04	13300001	LOC106602476	100	0	0.354717	XPnSL Male southern
ssa04	13300001	LOC106602470	100	0	0.354717	XPnSL Male southern
ssa04	23800001	LOC106602727	100	0	0.37207	XPnSL Male southern
ssa04	23800001	cfap97	100	0	0.37207	XPnSL Male southern
ssa04	23800001	slc25a4	100	0	0.37207	XPnSL Male southern
ssa04	23800001	si:ch211-197n1.2	100	0	0.37207	XPnSL Male southern
ssa04	52100001	LOC106603495	100	0	0.390909	XPnSL Male southern
ssa04	52100001	LOC106603494	100	0	0.390909	XPnSL Male southern
ssa04	55200001	vps37d	100	0	0.477891	XPnSL Male southern
ssa04	55200001	LOC100196452	100	0	0.477891	XPnSL Male southern
ssa04	55200001	LOC106603607	100	0	0.477891	XPnSL Male southern
[truncated: 1,897 more rows]

## Sheet: Supplementary Table 7
Supplementary Table 7 - polysel outlier results across WGS PCA and GWA statistics
setSource	WGS PC1 qvalue	All LRT qvalue	Female northern LRT qvalue	Male southern LRT qvalue	Female southern LRT qvalue	Male northern LRT qvalue
ErbB signaling pathway	0.833312	2.8642e-06	2.17742e-05	0.00226188	5.19711e-12	2.29233e-07
Dorso-ventral axis formation	0.833312	0.00229017	0.024801	0.0126281	0.0779476	0.0480061
Cell adhesion molecules (CAMs)	0.833312	0.00909067	0.00674194	0.0118582	0.000647402	0.00209568
Calcium signaling pathway	0.954034	5.43366e-14	3.95372e-13	1.10701e-11	2.7735e-14	1.01567e-14
Pyrimidine degradation uracil => beta-alanine thymine => 3-aminoisobutanoate	0.986483	0.0295692	0.0455159	0.00828412	0.131319	0.000823688
GnRH signaling pathway	0.990864	8.64949e-09	1.46808e-07	0.000300386	1.35661e-09	8.20609e-06
Glycosaminoglycan biosynthesis - heparan sulfate / heparin	0.990864	0.00909067	0.0683128	0.00275804	0.0190308	0.0288576
Glycosaminoglycan biosynthesis - chondroitin sulfate / dermatan sulfate	0.990864	0.33125	0.124506	0.0481282	0.447993	0.191962
Glycerophospholipid metabolism	0.990864	0.501758	0.124342	0.0481282	1	1
N-glycan precursor trimming	0.990864	0.701112	0.474289	0.0158728	0.447993	0.297293
Glycosaminoglycan biosynthesis - keratan sulfate	0.990864	0.0131684	1	0.656732	0.288886	0.115769
Oocyte meiosis	0.990864	0.0613004	0.077318	0.0118582	0.0384422	0.000342619
Other types of O-glycan biosynthesis	0.990864	0.0295692	0.940131	0.0107393	0.160154	0.366527
Wnt signaling pathway	0.990864	0.306662	0.901408	0.0971419	0.0880027	0.00825323
Phosphatidylinositol signaling system	0.990864	9.69974e-05	2.28221e-05	1.22818e-07	1.74716e-06	6.28379e-08
AGE-RAGE signaling pathway in diabetic complications	0.990864	0.358707	0.797191	0.656732	0.00605219	0.587296
Phosphatidylethanolamine (PE) biosynthesis ethanolamine => PE	0.990864	1	1	0.656732	1	0.0431219
ECM-receptor interaction	0.990864	2.17826e-05	7.67067e-06	9.33064e-08	3.25628e-11	6.42734e-06
Vascular smooth muscle contraction	0.990864	0.0031699	3.04529e-05	9.48308e-07	1.06066e-05	1.16494e-05
Inositol phosphate metabolism PI=> PIP2 => Ins(1 4 5)P3 => Ins(1 3 4 5)P4	0.990864	0.258737	0.0255091	0.138202	0.00565903	0.000936831
Apelin signaling pathway	0.990864	0.0466537	0.0870567	0.00638358	0.044292	8.20609e-06
Insulin signaling pathway	0.990864	0.261041	0.262549	0.0630652	0.0613108	0.015429
ABC transporters	0.990864	0.002049	0.0115605	0.00638358	0.0015272	0.0836971
Gap junction	0.990864	0.119051	0.0181184	0.00226188	0.00043371	0.000237112
MAPK signaling pathway	0.990864	4.54707e-08	2.37038e-11	4.41485e-08	2.94261e-09	6.28379e-08
Melanogenesis	0.990864	0.0106999	0.155068	0.0191527	0.00338078	0.00012379
VEGF signaling pathway	0.990864	0.00229017	0.00378367	0.246767	0.0630468	0.0360183
Inositol phosphate metabolism	0.990864	0.063578	0.024801	0.00492657	0.00555039	0.000635237
Mucin type O-glycan biosynthesis	0.990864	0.149839	0.142637	0.0214812	1	0.0836971
Endocytosis	0.990864	0.0120439	0.00840691	0.0122358	0.00565903	1.65993e-05
Regulation of actin cytoskeleton	0.990864	0.00608176	9.03558e-05	0.000300386	0.000172506	0.00011028
Glycosaminoglycan biosynthesis	0.990864	0.0150327	0.0215363	0.0117956	0.131319	0.070067
Adrenergic signaling in cardiomyocytes heparan sulfate backbone	0.990864	2.8642e-06	5.27006e-08	4.37112e-05	5.38047e-09	6.27664e-08
Focal adhesion	0.990864	1.50398e-06	5.27006e-08	1.10701e-11	2.1116e-13	2.6581e-08
Tight junction	0.990864	0.227177	0.00110915	0.370408	0.00140976	0.0288576
Progesterone-mediated oocyte maturation	0.990864	0.0613004	0.680372	0.228546	0.0161259	0.00627793
Adherens junction	0.996674	2.8642e-06	5.27006e-08	3.22915e-07	1.40224e-08	2.29233e-07
